# Supplementary material for: 2-(4-Chloro-1H-indol-3-yl)acetonitrile
Source: Acta Crystallogr Sect E Struct Rep Online. 2011 Dec 21;68(Pt 1):o203. doi: 10.1107/S1600536811054079 (PMC3254537; doi:10.1107/S1600536811054079)
Supplement: Supplementary file 1 [file e-68-0o203-sup1.cif]

##############################################################################
#                                                                            #
# This CIF contains the data in a paper accepted for publication in          #
# Acta Crystallographica Section E. It conforms to the requirements of       #
# Notes for Authors for Acta Crystallographica Section E, and has been       #
# peer reviewed under the auspices of the IUCr Commission on Journals.       #
#                                                                            #
# Full details of the Crystallographic Information File format               #
# are given in the paper "The Crystallographic Information File (CIF):       #
# a New Standard Archive File for Crystallography" by S. R. Hall, F. H.      #
# Allen and I. D. Brown [Acta Cryst. (1991), A47, 655-685].                  #
#                                                                            #
# The current version of the core CIF dictionary is obtainable from          #
# ftp://ftp.iucr.org/pub/cif_core.dic.                                       #
#                                                                            #
# Software is freely available for graphical display of the structure(s)     #
# in this CIF. For information consult the CIF software page                 #
# http://www.iucr.org/resources/cif/software.                                #
#                                                                            #
# This file may be used for bona fide research purposes within the           #
# scientific community so long as proper attribution is given to the journal # 
# article from which it was obtained.                                        #
#                                                                            #
##############################################################################
data_I
_audit_creation_method     SHELXL-97
_chemical_name_systematic
;
2-(4-Chloro-1<i>H</i>-indol-3-yl)acetonitrile
;
_chemical_name_common     ?
_chemical_formula_moiety     'C10 H7 Cl N2'
_chemical_formula_sum     'C10 H7 Cl N2'
_chemical_formula_iupac     'C10 H7 Cl N2'
_chemical_formula_weight     190.63
_chemical_melting_point     ?
_symmetry_cell_setting     orthorhombic
_symmetry_space_group_name_H-M     'P c a 21'
_symmetry_space_group_name_Hall     'P 2c -2ac'
loop_
    _symmetry_equiv_pos_as_xyz
    'x, y, z'
    '-x, -y, z+1/2'
    '-x+1/2, y, z+1/2'
    'x+1/2, -y, z'
_cell_length_a     7.5091(15)
_cell_length_b     11.041(2)
_cell_length_c     21.380(4)
_cell_angle_alpha     90.00
_cell_angle_beta     90.00
_cell_angle_gamma     90.00
_cell_volume     1772.6(6)
_cell_formula_units_Z     8
_cell_measurement_reflns_used     4057
_cell_measurement_theta_min     2.4596
_cell_measurement_theta_max     27.4816
_cell_measurement_temperature     293(2)
_exptl_crystal_description     'Prism'
_exptl_crystal_colour     'Colourless'
_exptl_crystal_size_max     0.33
_exptl_crystal_size_mid     0.25
_exptl_crystal_size_min     0.20
_exptl_crystal_density_diffrn     1.429
_exptl_crystal_density_meas     ?
_exptl_crystal_density_method     'not measured'
_exptl_crystal_F_000     784
_exptl_absorpt_coefficient_mu     0.378
_exptl_absorpt_correction_type     multi-scan
_exptl_absorpt_process_details     '(CrystalClear; Rigaku, 2005)'
_exptl_absorpt_correction_T_min     0.893
_exptl_absorpt_correction_T_max     0.927
_exptl_special_details
;
;
_diffrn_ambient_temperature     293(2)
_diffrn_radiation_type     MoK\a
_diffrn_radiation_wavelength     0.71073
_diffrn_radiation_source     'fine-focus sealed tube'
_diffrn_radiation_monochromator     graphite
_diffrn_measurement_device_type     'Rigaku SCXmini'
_diffrn_measurement_method     'CCD_Profile_fitting'
_diffrn_detector_area_resol_mean     ?
_diffrn_reflns_number     17075
_diffrn_reflns_av_R_equivalents     0.0575
_diffrn_reflns_av_sigmaI/netI     0.0464
_diffrn_reflns_theta_min     3.28
_diffrn_reflns_theta_max     27.48
_diffrn_reflns_theta_full     27.48
_diffrn_measured_fraction_theta_max     0.999
_diffrn_measured_fraction_theta_full     0.999
_diffrn_reflns_limit_h_min     -9
_diffrn_reflns_limit_h_max     9
_diffrn_reflns_limit_k_min     -14
_diffrn_reflns_limit_k_max     14
_diffrn_reflns_limit_l_min     -27
_diffrn_reflns_limit_l_max     27
_diffrn_standards_number     2
_diffrn_standards_interval_count     150
_diffrn_standards_interval_time     ?
_diffrn_standards_decay_%     0
_refine_special_details
;
Refinement of <i>F</i>^2^ against ALL reflections. The weighted <i>R</i>-factor
<i>wR</i> and goodness of fit <i>S</i> are based on <i>F</i>^2^, conventional
<i>R</i>-factors <i>R</i> are based on <i>F</i>, with <i>F</i> set to zero for
negative <i>F</i>^2^. The threshold expression of <i>F</i>^2^ >
\s(<i>F</i>^2^) is used only for calculating <i>R</i>-factors(gt) <i>etc</i>.
and is not relevant to the choice of reflections for refinement.
<i>R</i>-factors based on <i>F</i>^2^ are statistically about twice as large
as those based on <i>F</i>, and <i>R</i>- factors based on ALL data will be
even larger.
;
_reflns_number_total     4057
_reflns_number_gt     2753
_reflns_threshold_expression     I>2\s(I)
_refine_ls_structure_factor_coef     Fsqd
_refine_ls_matrix_type     full
_refine_ls_R_factor_all     0.0796
_refine_ls_R_factor_gt     0.0475
_refine_ls_wR_factor_gt     0.0984
_refine_ls_wR_factor_ref     0.1108
_refine_ls_goodness_of_fit_ref     1.026
_refine_ls_restrained_S_all     1.026
_refine_ls_number_reflns     4057
_refine_ls_number_parameters     236
_refine_ls_number_restraints     1
_refine_ls_hydrogen_treatment     constr
_refine_ls_weighting_scheme     calc
_refine_ls_weighting_details
         'calc w=1/[\s^2^(Fo^2^)+(0.0469P)^2^+0.1573P] where P=(Fo^2^+2Fc^2^)/3'
_atom_sites_solution_hydrogens     geom
_atom_sites_solution_primary     direct
_atom_sites_solution_secondary     difmap
_refine_ls_shift/su_max     0.000
_refine_ls_shift/su_mean     0.000
_refine_diff_density_max     0.265
_refine_diff_density_min     -0.216
_refine_ls_extinction_method     'SHELXL97 (Sheldrick, 2008)'
_refine_ls_extinction_coef     0
_refine_ls_abs_structure_details     'Flack (1983), <b>1968 Friedel pairs</b>'
_refine_ls_abs_structure_Flack     0.66(10)
loop_
    _atom_type_symbol
    _atom_type_description
    _atom_type_scat_dispersion_real
    _atom_type_scat_dispersion_imag
    _atom_type_scat_source
    'C' 'C' 0.0033 0.0016
                         'International Tables Vol C Tables 4.2.6.8 and 6.1.1.4'
    'H' 'H' 0.0000 0.0000
                         'International Tables Vol C Tables 4.2.6.8 and 6.1.1.4'
    'Cl' 'Cl' 0.1484 0.1585
                         'International Tables Vol C Tables 4.2.6.8 and 6.1.1.4'
    'N' 'N' 0.0061 0.0033
                         'International Tables Vol C Tables 4.2.6.8 and 6.1.1.4'
_computing_data_collection     'CrystalClear (Rigaku, 2005)'
_computing_cell_refinement     'CrystalClear (Rigaku, 2005)'
_computing_data_reduction     'CrystalClear (Rigaku, 2005)'
_computing_structure_solution     'SHELXS97 (Sheldrick, 2008)'
_computing_structure_refinement     'SHELXL97 (Sheldrick, 2008)'
_computing_molecular_graphics     'DIAMOND (Brandenburg & Putz, 2005)'
_computing_publication_material     'SHELXL97 (Sheldrick, 2008)'
loop_
    _atom_site_type_symbol
    _atom_site_label
    _atom_site_fract_x
    _atom_site_fract_y
    _atom_site_fract_z
    _atom_site_U_iso_or_equiv
    _atom_site_adp_type
    _atom_site_calc_flag
    _atom_site_refinement_flags
    _atom_site_occupancy
    _atom_site_symmetry_multiplicity
    _atom_site_disorder_assembly
    _atom_site_disorder_group
    Cl Cl1 0.57185(18) 0.47362(9) -0.10226(5) 0.0585(3) Uani d . 1 1 . .
    N N1 0.3359(6) 0.4908(3) 0.1147(2) 0.0451(11) Uani d . 1 1 . .
    H H1A 0.3006 0.4743 0.1520 0.054 Uiso d R 1 1 . .
    N N3 0.4392(5) 0.9029(3) 0.05314(18) 0.0781(11) Uani d . 1 1 . .
    C C1 0.3547(5) 0.6055(3) 0.0894(2) 0.0470(11) Uani d . 1 1 . .
    H H1B 0.3234 0.6773 0.1093 0.056 Uiso calc R 1 1 . .
    C C2 0.4252(4) 0.5977(3) 0.0317(2) 0.0372(8) Uani d . 1 1 . .
    C C3 0.4428(6) 0.4720(4) 0.0164(2) 0.0356(8) Uani d . 1 1 . .
    C C4 0.4979(4) 0.4026(3) -0.03431(17) 0.0399(7) Uani d . 1 1 . .
    C C5 0.4984(6) 0.2769(3) -0.0313(2) 0.0528(12) Uani d . 1 1 . .
    H H5A 0.5375 0.2322 -0.0656 0.063 Uiso calc R 1 1 . .
    C C6 0.4413(6) 0.2172(4) 0.0222(3) 0.0571(13) Uani d . 1 1 . .
    H H6A 0.4426 0.1330 0.0233 0.069 Uiso calc R 1 1 . .
    C C7 0.3829(4) 0.2803(3) 0.07360(19) 0.0521(9) Uani d . 1 1 . .
    H H7A 0.3450 0.2411 0.1097 0.062 Uiso calc R 1 1 . .
    C C8 0.3834(5) 0.4034(3) 0.0688(2) 0.0412(10) Uani d . 1 1 . .
    C C9 0.4689(6) 0.7050(3) -0.00949(18) 0.0454(10) Uani d . 1 1 . .
    H H9A 0.5898 0.6971 -0.0249 0.055 Uiso calc R 1 1 . .
    H H9B 0.3894 0.7056 -0.0452 0.055 Uiso calc R 1 1 . .
    C C10 0.4518(6) 0.8176(3) 0.0240(2) 0.0491(10) Uani d . 1 1 . .
    Cl Cl2 0.31981(19) 1.02214(9) 0.39526(5) 0.0628(4) Uani d . 1 1 . .
    N N2 0.0887(6) 1.0076(3) 0.1779(2) 0.0540(13) Uani d . 1 1 . .
    H H2A 0.0441 1.0232 0.1417 0.065 Uiso d R 1 1 . .
    N N4 0.1867(6) 0.5920(3) 0.23876(19) 0.0798(11) Uani d . 1 1 . .
    C C11 0.1204(5) 0.8969(4) 0.20034(19) 0.0454(10) Uani d . 1 1 . .
    H H11A 0.1048 0.8260 0.1775 0.054 Uiso calc R 1 1 . .
    C C12 0.1782(4) 0.9000(3) 0.26055(19) 0.0401(8) Uani d . 1 1 . .
    C C13 0.1928(6) 1.0261(4) 0.2749(2) 0.0385(9) Uani d . 1 1 . .
    C C14 0.2470(4) 1.0945(3) 0.32694(17) 0.0442(8) Uani d . 1 1 . .
    C C15 0.2436(6) 1.2171(3) 0.3253(2) 0.0531(11) Uani d . 1 1 . .
    H H15A 0.2807 1.2608 0.3601 0.064 Uiso calc R 1 1 . .
    C C16 0.1853(6) 1.2786(4) 0.2721(3) 0.0618(14) Uani d . 1 1 . .
    H H16A 0.1840 1.3628 0.2720 0.074 Uiso calc R 1 1 . .
    C C17 0.1308(4) 1.2175(4) 0.2208(2) 0.0594(10) Uani d . 1 1 . .
    H H17A 0.0889 1.2594 0.1861 0.071 Uiso calc R 1 1 . .
    C C18 0.1377(5) 1.0878(3) 0.2203(2) 0.0422(10) Uani d . 1 1 . .
    C C19 0.2208(6) 0.7932(3) 0.30169(19) 0.0468(10) Uani d . 1 1 . .
    H H19A 0.3417 0.8005 0.3172 0.056 Uiso calc R 1 1 . .
    H H19B 0.1410 0.7926 0.3374 0.056 Uiso calc R 1 1 . .
    C C20 0.2024(7) 0.6794(4) 0.2670(3) 0.0579(12) Uani d . 1 1 . .
loop_
    _atom_site_aniso_label
    _atom_site_aniso_U_11
    _atom_site_aniso_U_22
    _atom_site_aniso_U_33
    _atom_site_aniso_U_12
    _atom_site_aniso_U_13
    _atom_site_aniso_U_23
    Cl1 0.0658(7) 0.0684(5) 0.0413(6) -0.0070(6) 0.0135(6) -0.0086(8)
    N1 0.050(3) 0.056(2) 0.029(3) -0.0015(13) 0.004(2) 0.0031(12)
    N3 0.124(3) 0.050(2) 0.060(2) -0.011(2) -0.015(2) -0.0052(17)
    C1 0.037(2) 0.043(2) 0.061(3) 0.0015(15) 0.0014(18) -0.013(2)
    C2 0.0324(18) 0.0367(19) 0.042(2) -0.0052(15) -0.0034(17) -0.0017(16)
    C3 0.030(2) 0.0480(19) 0.029(2) 0.001(2) -0.0011(15) -0.004(2)
    C4 0.0335(17) 0.0480(18) 0.0383(19) -0.0033(16) 0.0004(14) -0.0022(15)
    C5 0.050(2) 0.037(2) 0.072(3) 0.0072(18) -0.005(2) -0.018(2)
    C6 0.050(2) 0.047(2) 0.074(3) -0.001(2) -0.008(2) 0.005(2)
    C7 0.049(2) 0.057(2) 0.051(2) -0.0046(16) -0.0075(17) 0.014(2)
    C8 0.042(2) 0.046(2) 0.036(2) 0.0043(15) -0.0130(18) -0.0005(16)
    C9 0.051(2) 0.045(2) 0.040(2) -0.0052(17) -0.0022(19) -0.0067(16)
    C10 0.064(3) 0.036(2) 0.047(2) -0.0061(19) -0.0045(19) -0.0002(19)
    Cl2 0.0702(8) 0.0734(6) 0.0447(7) 0.0137(6) -0.0164(6) -0.0136(9)
    N2 0.056(3) 0.071(3) 0.035(3) 0.0072(15) -0.009(3) 0.0068(14)
    N4 0.122(3) 0.043(2) 0.074(3) -0.005(2) 0.009(2) -0.0032(18)
    C11 0.050(2) 0.056(2) 0.030(2) 0.0035(18) 0.0019(16) 0.0035(17)
    C12 0.0360(19) 0.054(2) 0.031(2) 0.0018(17) 0.0026(17) -0.0042(17)
    C13 0.033(2) 0.0450(18) 0.038(2) 0.003(2) 0.0077(16) 0.000(2)
    C14 0.0391(19) 0.0499(19) 0.044(2) 0.0003(17) 0.0050(16) -0.0071(17)
    C15 0.048(2) 0.053(2) 0.058(3) -0.001(2) 0.006(2) -0.007(2)
    C16 0.066(3) 0.033(2) 0.087(4) -0.001(2) 0.022(3) 0.002(2)
    C17 0.051(2) 0.061(2) 0.066(3) 0.0055(19) 0.008(2) 0.023(2)
    C18 0.032(2) 0.041(2) 0.053(3) 0.0096(15) 0.002(2) 0.0007(18)
    C19 0.049(2) 0.045(2) 0.046(3) 0.0065(17) 0.0035(19) 0.0020(17)
    C20 0.075(3) 0.052(2) 0.046(3) 0.003(2) 0.009(2) 0.008(2)
_geom_special_details
;
All e.s.d.'s (except the e.s.d. in the dihedral angle between two l.s. planes)
are estimated using the full covariance matrix. The cell e.s.d.'s are taken
into account individually in the estimation of e.s.d.'s in distances, angles
and torsion angles; correlations between e.s.d.'s in cell parameters are only
used when they are defined by crystal symmetry. An approximate (isotropic)
treatment of cell e.s.d.'s is used for estimating e.s.d.'s involving l.s.
planes.
;
loop_
    _geom_bond_atom_site_label_1
    _geom_bond_atom_site_label_2
    _geom_bond_site_symmetry_2
    _geom_bond_distance
    _geom_bond_publ_flag
    Cl1 C4 . 1.742(4) ?
    N1 C1 . 1.385(5) ?
    N1 C8 . 1.421(6) ?
    N1 H1A . 0.8600 ?
    N3 C10 . 1.132(5) ?
    C1 C2 . 1.346(5) ?
    C1 H1B . 0.9300 ?
    C2 C3 . 1.432(4) ?
    C2 C9 . 1.511(5) ?
    C3 C4 . 1.391(5) ?
    C3 C8 . 1.424(6) ?
    C4 C5 . 1.390(5) ?
    C5 C6 . 1.388(7) ?
    C5 H5A . 0.9300 ?
    C6 C7 . 1.373(7) ?
    C6 H6A . 0.9300 ?
    C7 C8 . 1.364(5) ?
    C7 H7A . 0.9300 ?
    C9 C10 . 1.441(5) ?
    C9 H9A . 0.9700 ?
    C9 H9B . 0.9700 ?
    Cl2 C14 . 1.752(4) ?
    N2 C18 . 1.319(6) ?
    N2 C11 . 1.335(5) ?
    N2 H2A . 0.8601 ?
    N4 C20 . 1.144(6) ?
    C11 C12 . 1.359(5) ?
    C11 H11A . 0.9300 ?
    C12 C13 . 1.430(5) ?
    C12 C19 . 1.506(5) ?
    C13 C14 . 1.405(6) ?
    C13 C18 . 1.413(6) ?
    C14 C15 . 1.354(5) ?
    C15 C16 . 1.395(7) ?
    C15 H15A . 0.9300 ?
    C16 C17 . 1.351(7) ?
    C16 H16A . 0.9300 ?
    C17 C18 . 1.434(6) ?
    C17 H17A . 0.9300 ?
    C19 C20 . 1.466(6) ?
    C19 H19A . 0.9700 ?
    C19 H19B . 0.9700 ?
loop_
    _geom_angle_atom_site_label_1
    _geom_angle_atom_site_label_2
    _geom_angle_atom_site_label_3
    _geom_angle_site_symmetry_1
    _geom_angle_site_symmetry_3
    _geom_angle
    _geom_angle_publ_flag
    C1 N1 C8 . . 109.0(4) ?
    C1 N1 H1A . . 125.9 ?
    C8 N1 H1A . . 125.1 ?
    C2 C1 N1 . . 109.9(4) ?
    C2 C1 H1B . . 125.1 ?
    N1 C1 H1B . . 125.1 ?
    C1 C2 C3 . . 107.9(3) ?
    C1 C2 C9 . . 124.7(3) ?
    C3 C2 C9 . . 127.4(4) ?
    C4 C3 C8 . . 114.4(3) ?
    C4 C3 C2 . . 137.6(4) ?
    C8 C3 C2 . . 107.9(4) ?
    C3 C4 C5 . . 121.0(3) ?
    C3 C4 Cl1 . . 119.8(3) ?
    C5 C4 Cl1 . . 119.2(3) ?
    C6 C5 C4 . . 120.7(4) ?
    C6 C5 H5A . . 119.6 ?
    C4 C5 H5A . . 119.6 ?
    C7 C6 C5 . . 121.2(4) ?
    C7 C6 H6A . . 119.4 ?
    C5 C6 H6A . . 119.4 ?
    C6 C7 C8 . . 116.4(4) ?
    C6 C7 H7A . . 121.8 ?
    C8 C7 H7A . . 121.8 ?
    C7 C8 C3 . . 126.2(4) ?
    C7 C8 N1 . . 128.6(4) ?
    C3 C8 N1 . . 105.1(3) ?
    C10 C9 C2 . . 111.5(3) ?
    C10 C9 H9A . . 109.3 ?
    C2 C9 H9A . . 109.3 ?
    C10 C9 H9B . . 109.3 ?
    C2 C9 H9B . . 109.3 ?
    H9A C9 H9B . . 108.0 ?
    N3 C10 C9 . . 176.5(5) ?
    C18 N2 C11 . . 108.5(5) ?
    C18 N2 H2A . . 126.4 ?
    C11 N2 H2A . . 125.2 ?
    N2 C11 C12 . . 112.0(4) ?
    N2 C11 H11A . . 124.0 ?
    C12 C11 H11A . . 124.0 ?
    C11 C12 C13 . . 104.6(4) ?
    C11 C12 C19 . . 127.0(3) ?
    C13 C12 C19 . . 128.4(4) ?
    C14 C13 C18 . . 118.7(4) ?
    C14 C13 C12 . . 135.7(4) ?
    C18 C13 C12 . . 105.6(4) ?
    C15 C14 C13 . . 120.7(4) ?
    C15 C14 Cl2 . . 118.9(3) ?
    C13 C14 Cl2 . . 120.4(3) ?
    C14 C15 C16 . . 120.9(4) ?
    C14 C15 H15A . . 119.5 ?
    C16 C15 H15A . . 119.5 ?
    C17 C16 C15 . . 120.9(4) ?
    C17 C16 H16A . . 119.5 ?
    C15 C16 H16A . . 119.5 ?
    C16 C17 C18 . . 119.6(4) ?
    C16 C17 H17A . . 120.2 ?
    C18 C17 H17A . . 120.2 ?
    N2 C18 C13 . . 109.1(4) ?
    N2 C18 C17 . . 131.7(4) ?
    C13 C18 C17 . . 119.0(4) ?
    C20 C19 C12 . . 110.8(4) ?
    C20 C19 H19A . . 109.5 ?
    C12 C19 H19A . . 109.5 ?
    C20 C19 H19B . . 109.5 ?
    C12 C19 H19B . . 109.5 ?
    H19A C19 H19B . . 108.1 ?
    N4 C20 C19 . . 178.4(5) ?
loop_
    _geom_torsion_atom_site_label_1
    _geom_torsion_atom_site_label_2
    _geom_torsion_atom_site_label_3
    _geom_torsion_atom_site_label_4
    _geom_torsion_site_symmetry_1
    _geom_torsion_site_symmetry_2
    _geom_torsion_site_symmetry_3
    _geom_torsion_site_symmetry_4
    _geom_torsion
    _geom_torsion_publ_flag
    C8 N1 C1 C2 . . . . -4.9(5) ?
    N1 C1 C2 C3 . . . . 3.9(5) ?
    N1 C1 C2 C9 . . . . -178.4(4) ?
    C1 C2 C3 C4 . . . . 177.3(5) ?
    C9 C2 C3 C4 . . . . -0.2(8) ?
    C1 C2 C3 C8 . . . . -1.5(4) ?
    C9 C2 C3 C8 . . . . -179.1(4) ?
    C8 C3 C4 C5 . . . . -2.0(5) ?
    C2 C3 C4 C5 . . . . 179.2(5) ?
    C8 C3 C4 Cl1 . . . . 179.3(3) ?
    C2 C3 C4 Cl1 . . . . 0.5(7) ?
    C3 C4 C5 C6 . . . . 1.0(6) ?
    Cl1 C4 C5 C6 . . . . 179.7(4) ?
    C4 C5 C6 C7 . . . . 0.0(7) ?
    C5 C6 C7 C8 . . . . 0.4(6) ?
    C6 C7 C8 C3 . . . . -1.7(6) ?
    C6 C7 C8 N1 . . . . -177.9(4) ?
    C4 C3 C8 C7 . . . . 2.5(6) ?
    C2 C3 C8 C7 . . . . -178.3(4) ?
    C4 C3 C8 N1 . . . . 179.4(4) ?
    C2 C3 C8 N1 . . . . -1.4(4) ?
    C1 N1 C8 C7 . . . . -179.4(4) ?
    C1 N1 C8 C3 . . . . 3.8(5) ?
    C1 C2 C9 C10 . . . . 8.9(6) ?
    C3 C2 C9 C10 . . . . -173.9(4) ?
    C2 C9 C10 N3 . . . . 21(9) ?
    C18 N2 C11 C12 . . . . 5.0(6) ?
    N2 C11 C12 C13 . . . . -3.6(5) ?
    N2 C11 C12 C19 . . . . 177.7(4) ?
    C11 C12 C13 C14 . . . . -178.4(5) ?
    C19 C12 C13 C14 . . . . 0.3(8) ?
    C11 C12 C13 C18 . . . . 0.9(4) ?
    C19 C12 C13 C18 . . . . 179.6(4) ?
    C18 C13 C14 C15 . . . . 1.2(6) ?
    C12 C13 C14 C15 . . . . -179.6(5) ?
    C18 C13 C14 Cl2 . . . . -179.0(3) ?
    C12 C13 C14 Cl2 . . . . 0.3(7) ?
    C13 C14 C15 C16 . . . . 0.4(6) ?
    Cl2 C14 C15 C16 . . . . -179.5(4) ?
    C14 C15 C16 C17 . . . . 0.0(7) ?
    C15 C16 C17 C18 . . . . -1.8(7) ?
    C11 N2 C18 C13 . . . . -4.2(6) ?
    C11 N2 C18 C17 . . . . -179.0(4) ?
    C14 C13 C18 N2 . . . . -178.5(4) ?
    C12 C13 C18 N2 . . . . 2.0(5) ?
    C14 C13 C18 C17 . . . . -3.0(6) ?
    C12 C13 C18 C17 . . . . 177.5(3) ?
    C16 C17 C18 N2 . . . . 177.7(5) ?
    C16 C17 C18 C13 . . . . 3.4(6) ?
    C11 C12 C19 C20 . . . . 3.4(6) ?
    C13 C12 C19 C20 . . . . -174.9(4) ?
    C12 C19 C20 N4 . . . . -0E1(2)
                                  ?
loop_
    _geom_hbond_atom_site_label_D
    _geom_hbond_atom_site_label_H
    _geom_hbond_atom_site_label_A
    _geom_hbond_site_symmetry_A
    _geom_hbond_distance_DH
    _geom_hbond_distance_HA
    _geom_hbond_distance_DA
    _geom_hbond_angle_DHA
    N1 H1A N4 . 0.86 2.42 3.089(6) 135
    N2 H2A N3 4_475 0.86 2.21 3.058(6) 170
_iucr_refine_instructions_details
;
TITL PML in Pca2(1)              New: Pca21
CELL  0.71073    7.5091   11.0410   21.3800    90.000    90.000    90.000
ZERR  8           0.0015    0.0020    0.0040     0.000     0.000     0.000
LATT -1
SYMM             - X ,            - Y ,    0.50000 + Z
SYMM     0.50000 - X ,              Y ,    0.50000 + Z
SYMM     0.50000 + X ,            - Y ,              Z
SFAC C  H  Cl N
UNIT 80 56 8 16
L.S. 50
ACTA
BOND $H
FMAP 2
PLAN -20
TWIN
HTAB
HTAB N1 N4
HTAB N2 N3_$1
EQIV $1 x-1/2, -y+2, z
CONF
WGHT    0.046900    0.157300
BASF   0.65506
FVAR       0.31833
CL1   3    0.571849    0.473622   -0.102263    11.00000    0.06578    0.06841 =
         0.04125   -0.00862    0.01345   -0.00696
N1    4    0.335914    0.490763    0.114701    11.00000    0.05013    0.05614 =
         0.02911    0.00311    0.00397   -0.00146
AFIX   3
H1A   2    0.300594    0.474343    0.152011    11.00000   -1.20000
AFIX   0
N3    4    0.439156    0.902870    0.053139    11.00000    0.12448    0.04969 =
         0.06005   -0.00518   -0.01518   -0.01148
C1    1    0.354740    0.605514    0.089401    11.00000    0.03717    0.04253 =
         0.06134   -0.01260    0.00141    0.00153
AFIX  43
H1B   2    0.323364    0.677266    0.109342    11.00000   -1.20000
AFIX   0
C2    1    0.425201    0.597742    0.031658    11.00000    0.03240    0.03666 =
         0.04249   -0.00172   -0.00335   -0.00521
C3    1    0.442797    0.472037    0.016428    11.00000    0.02968    0.04800 =
         0.02903   -0.00420   -0.00111    0.00083
C4    1    0.497911    0.402592   -0.034314    11.00000    0.03353    0.04796 =
         0.03832   -0.00219    0.00044   -0.00325
C5    1    0.498421    0.276867   -0.031334    11.00000    0.04962    0.03684 =
         0.07202   -0.01789   -0.00533    0.00717
AFIX  43
H5A   2    0.537466    0.232186   -0.065564    11.00000   -1.20000
AFIX   0
C6    1    0.441266    0.217249    0.022196    11.00000    0.05012    0.04736 =
         0.07386    0.00451   -0.00837   -0.00089
AFIX  43
H6A   2    0.442554    0.133047    0.023251    11.00000   -1.20000
AFIX   0
C7    1    0.382883    0.280289    0.073600    11.00000    0.04883    0.05652 =
         0.05081    0.01443   -0.00748   -0.00460
AFIX  43
H7A   2    0.344998    0.241121    0.109738    11.00000   -1.20000
AFIX   0
C8    1    0.383442    0.403443    0.068808    11.00000    0.04165    0.04612 =
         0.03578   -0.00051   -0.01297    0.00425
C9    1    0.468926    0.704987   -0.009492    11.00000    0.05141    0.04535 =
         0.03950   -0.00666   -0.00223   -0.00518
AFIX  23
H9A   2    0.589825    0.697058   -0.024939    11.00000   -1.20000
H9B   2    0.389412    0.705633   -0.045247    11.00000   -1.20000
AFIX   0
C10   1    0.451797    0.817594    0.024041    11.00000    0.06418    0.03621 =
         0.04691   -0.00021   -0.00451   -0.00607
CL2   3    0.319814    1.022138    0.395260    11.00000    0.07023    0.07336 =
         0.04466   -0.01357   -0.01642    0.01373
N2    4    0.088688    1.007613    0.177884    11.00000    0.05618    0.07106 =
         0.03473    0.00682   -0.00948    0.00720
AFIX   3
H2A   2    0.044118    1.023163    0.141704    11.00000   -1.20000
AFIX   0
N4    4    0.186660    0.591986    0.238757    11.00000    0.12239    0.04289 =
         0.07401   -0.00320    0.00931   -0.00480
C11   1    0.120428    0.896914    0.200341    11.00000    0.05024    0.05587 =
         0.03000    0.00349    0.00192    0.00348
AFIX  43
H11A  2    0.104842    0.826041    0.177481    11.00000   -1.20000
AFIX   0
C12   1    0.178209    0.899984    0.260552    11.00000    0.03597    0.05356 =
         0.03092   -0.00423    0.00256    0.00177
C13   1    0.192761    1.026126    0.274910    11.00000    0.03301    0.04498 =
         0.03752    0.00027    0.00774    0.00339
C14   1    0.246996    1.094492    0.326940    11.00000    0.03913    0.04986 =
         0.04373   -0.00713    0.00497    0.00032
C15   1    0.243613    1.217050    0.325289    11.00000    0.04810    0.05282 =
         0.05825   -0.00654    0.00578   -0.00111
AFIX  43
H15A  2    0.280684    1.260831    0.360095    11.00000   -1.20000
AFIX   0
C16   1    0.185316    1.278560    0.272124    11.00000    0.06604    0.03259 =
         0.08687    0.00234    0.02175   -0.00105
AFIX  43
H16A  2    0.183979    1.362786    0.271985    11.00000   -1.20000
AFIX   0
C17   1    0.130765    1.217533    0.220829    11.00000    0.05113    0.06080 =
         0.06621    0.02288    0.00755    0.00551
AFIX  43
H17A  2    0.088944    1.259438    0.186072    11.00000   -1.20000
AFIX   0
C18   1    0.137724    1.087753    0.220287    11.00000    0.03222    0.04121 =
         0.05319    0.00069    0.00205    0.00961
C19   1    0.220844    0.793177    0.301687    11.00000    0.04921    0.04498 =
         0.04631    0.00195    0.00354    0.00648
AFIX  23
H19A  2    0.341742    0.800528    0.317210    11.00000   -1.20000
H19B  2    0.141020    0.792559    0.337356    11.00000   -1.20000
AFIX   0
C20   1    0.202387    0.679361    0.266996    11.00000    0.07529    0.05239 =
         0.04595    0.00768    0.00941    0.00321
HKLF 4
REM  PML in Pca2(1)              New: Pca21
REM R1 =  0.0475 for   2753 Fo > 4sig(Fo)  and  0.0796 for all   4057 data
REM    236 parameters refined using      1 restraints
END
WGHT      0.0494      0.1086
REM Highest difference peak  0.265,  deepest hole -0.216,  1-sigma level  0.041
Q1    1   0.5590  0.5590 -0.1010  11.00000  0.05    0.27
Q2    1   0.3019  0.9398  0.3965  11.00000  0.05    0.22
Q3    1   0.4057  0.5458  0.0105  11.00000  0.05    0.17
Q4    1   0.1526  0.9661  0.2771  11.00000  0.05    0.17
Q5    1   0.4723  0.5419  0.0220  11.00000  0.05    0.17
Q6    1   0.2861  0.8990  0.3321  11.00000  0.05    0.16
Q7    1   0.4566  0.3368 -0.0452  11.00000  0.05    0.16
Q8    1   0.2125  0.9598  0.2736  11.00000  0.05    0.16
Q9    1   0.1643  1.0607  0.2685  11.00000  0.05    0.15
Q10   1   0.5551  0.6067 -0.0373  11.00000  0.05    0.15
Q11   1   0.4073  0.1359  0.0588  11.00000  0.05    0.14
Q12   1   0.4098  0.4653  0.0300  11.00000  0.05    0.14
Q13   1   0.4535  0.7128 -0.0537  11.00000  0.05    0.14
Q14   1   0.4598  1.0252  0.3802  11.00000  0.05    0.14
Q15   1   0.2069  1.0346  0.3062  11.00000  0.05    0.13
Q16   1   0.3715  0.6619  0.1329  11.00000  0.05    0.13
Q17   1   0.3815  0.5826  0.0494  11.00000  0.05    0.13
Q18   1   0.2164  0.8390  0.3502  11.00000  0.05    0.13
Q19   1   0.2766  1.0500  0.3603  11.00000  0.05    0.13
Q20   1   0.2149  0.2174  0.1104  11.00000  0.05    0.13
;
data_global
_journal_date_recd_electronic     2011-12-04
_journal_date_accepted     2011-12-15
_journal_name_full     'Acta Crystallographica, Section E'
_journal_year     2012
_journal_volume     68
_journal_issue      1
_journal_page_first     o203
_journal_page_last     o203
_journal_paper_category     QO
_journal_paper_doi     10.1107/S1600536811054079
_journal_coeditor_code     HB6554
_publ_contact_author_name     'Mei-Ling Pan'
_publ_contact_author_address
;
College of Chemistry and Chemical Engineering, Southeast University,
Nanjing 210096, People's Republic of China
;
_publ_contact_author_email     nantongpml@163.com
_publ_contact_author_fax     ?
_publ_contact_author_phone     ?
_publ_section_title
;
2-(4-Chloro-1<i>H</i>-indol-3-yl)acetonitrile
;
loop_
    _publ_author_name
    _publ_author_footnote
    _publ_author_address
    'Pan, Mei-Ling' .
;
College of Chemistry and Chemical Engineering, Southeast University,
Nanjing 210096, People's Republic of China
;
    'Xiang Li' .
;
College of Chemistry and Chemical Engineering, Southeast University,
Nanjing 210096, People's Republic of China
;
    'Yang-Hui Luo' .
;
College of Chemistry and Chemical Engineering, Southeast University,
Nanjing 210096, People's Republic of China
;
