# Supplementary material for: 2-(4-Chloro-1H-indol-3-yl)acetonitrile
Source: Acta Crystallogr Sect E Struct Rep Online. 2011 Dec 21;68(Pt 1):o203. doi: 10.1107/S1600536811054079 (PMC3254537; doi:10.1107/S1600536811054079)
Supplement: Supplementary file 2 [file e-68-0o203-Isup2.hkl]

# 
# h,k,l, Fc-squared, Fo-squared, sigma(Fo-squared) and status flag 
# 
data_I
_shelx_title ' PML in Pca2(1)              New: Pca21' 
_shelx_refln_list_code          4 
_shelx_F_calc_maximum      283.97 
_exptl_crystal_F_000       784.00 
_reflns_d_resolution_high  0.7700 
 
loop_ 
 _symmetry_equiv_pos_as_xyz 
 'x, y, z' 
 '-x, -y, z+1/2' 
 '-x+1/2, y, z+1/2' 
 'x+1/2, -y, z' 
 
_cell_length_a     7.5091 
_cell_length_b    11.0410 
_cell_length_c    21.3800 
_cell_angle_alpha  90.000 
_cell_angle_beta   90.000 
_cell_angle_gamma  90.000 
 
_shelx_F_squared_multiplier     1.000 
 
loop_ 
 _refln_index_h 
 _refln_index_k 
 _refln_index_l 
 _refln_F_squared_calc 
 _refln_F_squared_meas 
 _refln_F_squared_sigma 
 _refln_observed_status 
   2   0 -27      136.41      147.20     30.00 o 
   1   1 -27       27.68       36.27     14.04 o 
   2   1 -27       40.11       26.17     15.16 o 
   1   2 -27       11.10       20.55     12.99 o 
   1   3 -27        7.55       13.49     12.55 o 
   0   0 -26       68.52       60.39     33.06 o 
   2   0 -26       14.46        4.48     14.38 o 
   0   1 -26       13.20       37.14     30.64 o 
   1   1 -26        6.17        3.54     10.57 o 
   2   1 -26       93.93       91.61     16.69 o 
   3   1 -26       33.13       11.25     13.47 o 
   1   2 -26       24.16       27.99     17.72 o 
   2   2 -26        1.78      -10.53     15.96 o 
   3   2 -26        8.20       11.35     21.12 o 
   0   3 -26       27.97       23.08     22.75 o 
   1   3 -26        2.42       14.87     12.56 o 
   2   3 -26      137.96      163.61     21.05 o 
   0   4 -26       98.50      120.08     23.40 o 
   1   4 -26       25.10       51.57     12.79 o 
   2   4 -26       17.66       26.28     17.48 o 
   0   5 -26        9.68        6.67     14.84 o 
   2   0 -25      270.47      287.89     50.23 o 
   4   0 -25       32.58      139.73     38.98 o 
   1   1 -25        6.49        8.62      9.69 o 
   2   1 -25        2.86        0.82     10.41 o 
   3   1 -25       46.28        7.38     13.02 o 
   4   1 -25       63.36       76.56     31.13 o 
   1   2 -25       42.65       41.26     13.80 o 
   2   2 -25      114.66      141.52     17.80 o 
   3   2 -25       26.46       41.77     15.52 o 
   4   2 -25       21.58       -0.05     16.81 o 
   1   3 -25        5.03       -1.13     10.58 o 
   2   3 -25        1.82        2.66     10.36 o 
   3   3 -25       23.17       44.95     23.20 o 
   1   4 -25       41.63       63.94     15.40 o 
   2   4 -25      110.52      158.97     40.66 o 
   3   4 -25        0.36       -1.46     14.06 o 
   1   5 -25       21.43       22.31     12.03 o 
   2   5 -25        7.35       57.22     14.94 o 
   1   6 -25       37.60       12.17     18.97 o 
   0   0 -24      715.17      681.10     75.98 o 
   2   0 -24       24.12       24.74     23.58 o 
   4   0 -24       10.94        9.28     20.92 o 
   0   1 -24      106.38      125.30     20.52 o 
   1   1 -24       21.36       21.48     11.01 o 
   2   1 -24      112.89      117.26     15.34 o 
   3   1 -24       58.14       45.38     12.58 o 
   4   1 -24      135.58      138.92     21.47 o 
   0   2 -24      297.87      319.65     32.45 o 
   1   2 -24        6.68       16.80      9.62 o 
   2   2 -24       60.74       76.95     14.84 o 
   3   2 -24       13.89       19.79     13.02 o 
   4   2 -24        4.77       18.85     11.51 o 
   0   3 -24       10.30        9.20     13.73 o 
   1   3 -24       16.44       13.05     14.55 o 
   2   3 -24      219.45      221.71     19.72 o 
   3   3 -24       19.80       11.90     10.65 o 
   4   3 -24       31.29       35.25     15.52 o 
   0   4 -24      347.68      312.88     35.70 o 
   1   4 -24       19.18       15.15     11.78 o 
   2   4 -24       18.04       36.20     16.38 o 
   3   4 -24       11.03        3.82     17.37 o 
   4   4 -24        3.10       10.48     15.85 o 
   0   5 -24       10.18       16.12     29.21 o 
   1   5 -24       31.08       26.01     18.77 o 
   2   5 -24       26.61       46.59     14.89 o 
   3   5 -24       25.37       35.51     15.34 o 
   0   6 -24      119.77      111.62     24.10 o 
   1   6 -24       56.49       60.01     14.75 o 
   2   6 -24        2.30       14.80     12.08 o 
   0   7 -24       22.93       49.52     18.48 o 
   1   7 -24        6.97       -0.23     15.01 o 
   2   0 -23        2.70      -12.73     12.73 o 
   4   0 -23       31.70       26.54     15.89 o 
   1   1 -23       13.39        7.03      9.92 o 
   2   1 -23        6.79       12.24      8.78 o 
   3   1 -23       72.01       76.49     13.94 o 
   4   1 -23      184.28      171.13     21.60 o 
   5   1 -23       65.48       92.80     24.37 o 
   1   2 -23       57.16       51.92     12.46 o 
   2   2 -23      148.87      142.78     15.69 o 
   3   2 -23       27.24       59.16     11.69 o 
   4   2 -23       32.64       17.65     14.83 o 
   5   2 -23       16.38       16.65     17.71 o 
   1   3 -23       33.52       67.07     23.05 o 
   2   3 -23       85.86      101.15     14.94 o 
   3   3 -23        4.49       -3.85      7.82 o 
   4   3 -23      198.77      214.98     24.27 o 
   5   3 -23       31.62        3.16     24.77 o 
   1   4 -23       28.80       40.47     11.68 o 
   2   4 -23       10.17       38.98     11.59 o 
   3   4 -23       40.54       39.51     25.62 o 
   4   4 -23       16.53       21.91     16.67 o 
   1   5 -23       54.40       52.93     12.25 o 
   2   5 -23        8.66        8.90     10.22 o 
   3   5 -23       45.74       55.98     14.97 o 
   4   5 -23      274.11      322.12     31.69 o 
   1   6 -23       55.22       66.99     13.34 o 
   2   6 -23       14.24       37.38     18.82 o 
   3   6 -23        2.37        3.15     16.50 o 
   1   7 -23       10.12       18.81     14.10 o 
   2   7 -23        9.37        2.19     18.24 o 
   0   0 -22      763.20      754.12     66.51 o 
   2   0 -22       57.64       63.77     17.91 o 
   4   0 -22      187.33      196.60     28.25 o 
   0   1 -22       66.33       67.81     35.67 o 
   1   1 -22       23.14       32.83     10.26 o 
   2   1 -22      109.08      127.08     15.66 o 
   3   1 -22       25.29       15.79      8.95 o 
   4   1 -22        9.29       14.57     10.17 o 
   5   1 -22       67.26      111.06     26.74 o 
   0   2 -22      213.66      227.03     24.75 o 
   1   2 -22       97.92       87.22     13.24 o 
   2   2 -22       10.08       -4.49      8.49 o 
   3   2 -22      166.96      162.33     18.35 o 
   4   2 -22       24.07       21.01     13.16 o 
   5   2 -22        5.43        3.28     14.54 o 
   0   3 -22      210.43      236.31     27.58 o 
   1   3 -22       10.95       12.08      8.66 o 
   2   3 -22       68.30       94.29     14.16 o 
   3   3 -22       26.41       45.48     10.11 o 
   4   3 -22       11.13        5.72     13.40 o 
   5   3 -22       22.45       31.05     15.15 o 
   0   4 -22      317.55      347.18     29.95 o 
   1   4 -22       36.59       41.42     14.29 o 
   2   4 -22        3.48       -1.63      8.50 o 
   3   4 -22       88.53       73.56     16.18 o 
   4   4 -22        5.06       17.15     12.64 o 
   5   4 -22       16.97       29.78     13.87 o 
   0   5 -22        3.89       11.17     13.53 o 
   1   5 -22        2.98       14.54      9.16 o 
   2   5 -22       37.91       62.32     11.96 o 
   3   5 -22       67.33       79.40     18.69 o 
   4   5 -22        8.76       14.25     14.30 o 
   0   6 -22      181.63      216.01     30.34 o 
   1   6 -22       36.32       34.52     14.19 o 
   2   6 -22        0.61       -3.28     10.08 o 
   3   6 -22       24.10       52.53     16.20 o 
   4   6 -22       10.13       34.34     17.24 o 
   0   7 -22       44.13       46.44     18.73 o 
   1   7 -22       12.48       20.37     11.07 o 
   2   7 -22        5.55       19.49     21.69 o 
   3   7 -22       60.01       62.26     18.59 o 
   0   8 -22        3.38       21.06     15.67 o 
   1   8 -22      103.68      125.56     22.12 o 
   2   8 -22        5.10       16.08     11.27 o 
   2   0 -21      703.08      680.98     45.96 o 
   4   0 -21      102.80       82.19     17.18 o 
   6   0 -21       73.63       91.67     28.03 o 
   1   1 -21      150.30      159.97     15.46 o 
   2   1 -21      256.73      246.09     17.92 o 
   3   1 -21       12.04        2.58      8.87 o 
   4   1 -21      249.11      254.10     19.67 o 
   5   1 -21       21.81       10.45     11.59 o 
   6   1 -21       18.81       12.68     14.37 o 
   1   2 -21        5.94        1.06      9.68 o 
   2   2 -21      579.03      603.27     30.16 o 
   3   2 -21      131.31      165.49     17.12 o 
   4   2 -21        7.63       25.06      8.84 o 
   5   2 -21        7.41        8.54     10.33 o 
   6   2 -21       83.71      113.90     57.48 o 
   1   3 -21       35.39       39.27     12.02 o 
   2   3 -21       57.19       69.03     12.23 o 
   3   3 -21       78.97       70.69     10.18 o 
   4   3 -21      328.69      366.67     22.74 o 
   5   3 -21       14.57       20.68     13.06 o 
   6   3 -21        1.58       30.39     22.99 o 
   1   4 -21       77.37       98.89     12.90 o 
   2   4 -21      545.60      555.36     28.35 o 
   3   4 -21       15.68       32.94      8.59 o 
   4   4 -21        7.16       12.58      9.76 o 
   5   4 -21        4.47        3.73      8.91 o 
   1   5 -21       18.61       37.27     19.06 o 
   2   5 -21        9.16        5.40      8.81 o 
   3   5 -21       77.03       67.29     11.91 o 
   4   5 -21       42.61       52.45     12.61 o 
   5   5 -21       41.68       29.03     12.80 o 
   1   6 -21       51.25       47.07     10.66 o 
   2   6 -21      150.35      147.60     13.49 o 
   3   6 -21       63.13       50.17     12.09 o 
   4   6 -21        8.21       13.67     10.41 o 
   1   7 -21       60.13       72.85     14.54 o 
   2   7 -21       10.15       10.37      8.86 o 
   3   7 -21       19.96       21.15     12.17 o 
   4   7 -21       47.89       43.64     12.59 o 
   1   8 -21       98.88      130.75     20.22 o 
   2   8 -21       33.44       -3.33     12.20 o 
   3   8 -21        4.34        7.56     11.63 o 
   1   9 -21       10.12       12.32     15.41 o 
   0   0 -20       22.48       19.34     15.69 o 
   2   0 -20        1.51       -9.51      9.51 o 
   4   0 -20        4.14       -6.49      7.78 o 
   6   0 -20        9.39       20.24     14.24 o 
   0   1 -20       65.41       62.78     24.52 o 
   1   1 -20      239.87      252.10     18.69 o 
   2   1 -20       86.82       63.92     12.37 o 
   3   1 -20       79.89       68.72     13.30 o 
   4   1 -20        1.85        7.62      6.54 o 
   5   1 -20        1.87       -1.16      6.82 o 
   6   1 -20      105.48       96.76     15.47 o 
   0   2 -20      580.07      636.41     40.39 o 
   1   2 -20      160.21      177.49     14.44 o 
   2   2 -20        8.03       12.34      8.63 o 
   3   2 -20       60.03       60.56      9.44 o 
   4   2 -20        5.09        3.73      5.97 o 
   5   2 -20        0.42       -2.42      7.00 o 
   6   2 -20        1.18        1.16      8.05 o 
   0   3 -20      227.07      213.35     21.94 o 
   1   3 -20       22.17       23.93     10.27 o 
   2   3 -20       67.69       66.72      8.80 o 
   3   3 -20       83.03       96.81     12.49 o 
   4   3 -20       62.68       70.87     12.08 o 
   5   3 -20        5.14       -6.53      8.35 o 
   6   3 -20       59.61       49.50     18.37 o 
   0   4 -20       66.34       76.92     16.73 o 
   1   4 -20      190.89      175.77     12.00 o 
   2   4 -20       16.05       51.39      9.10 o 
   3   4 -20       11.88        8.39      7.38 o 
   4   4 -20       11.53       12.90      8.81 o 
   5   4 -20        8.51       10.46     10.18 o 
   6   4 -20        7.88       -0.57     12.23 o 
   0   5 -20      186.36      188.12     25.26 o 
   1   5 -20       77.15      101.02     17.67 o 
   2   5 -20      437.56      450.09     21.88 o 
   3   5 -20      101.96       99.12     13.66 o 
   4   5 -20       94.40       94.61     15.32 o 
   5   5 -20       47.43       78.85     16.14 o 
   0   6 -20       97.48       93.84     13.50 o 
   1   6 -20       35.45       41.23     10.15 o 
   2   6 -20       33.71       33.20      8.12 o 
   3   6 -20      144.90      167.51     16.59 o 
   4   6 -20        3.47        1.32      8.90 o 
   5   6 -20       15.80        9.90     10.07 o 
   0   7 -20       31.79       31.67     11.09 o 
   1   7 -20       70.97       89.36     11.05 o 
   2   7 -20       33.66       52.73     13.09 o 
   3   7 -20       29.92       31.20     10.97 o 
   4   7 -20       10.91       14.23     10.78 o 
   0   8 -20        5.08        2.83     11.41 o 
   1   8 -20      112.90      134.49     19.70 o 
   2   8 -20        2.08       12.48     17.98 o 
   3   8 -20       27.54       26.00     18.13 o 
   4   8 -20        0.73        6.03     12.57 o 
   0   9 -20       55.77       51.32     22.28 o 
   1   9 -20       14.60       28.09     18.54 o 
   2   9 -20        4.93       14.27     10.96 o 
   2   0 -19     1055.05     1044.89     66.58 o 
   4   0 -19        5.29       10.03      8.32 o 
   6   0 -19       47.73       54.80     15.12 o 
   1   1 -19       82.14       74.38     10.57 o 
   2   1 -19       11.04        9.61      5.47 o 
   3   1 -19       83.88       90.09      8.89 o 
   4   1 -19      888.86      888.54     39.34 o 
   5   1 -19        5.18        0.57      6.17 o 
   6   1 -19       19.90       12.06     10.28 o 
   7   1 -19       14.51        1.79     10.19 o 
   1   2 -19      430.88      426.95     21.92 o 
   2   2 -19      175.34      187.28     12.03 o 
   3   2 -19       35.22       49.77     17.04 o 
   4   2 -19        1.27       -3.41      5.72 o 
   5   2 -19       17.23        1.89      7.25 o 
   6   2 -19       31.51       23.26     10.53 o 
   1   3 -19       69.22       55.91      7.38 o 
   2   3 -19       86.85      107.72     13.16 o 
   3   3 -19        5.70       14.11      5.63 o 
   4   3 -19      618.87      598.53     25.43 o 
   5   3 -19       32.80       35.62     10.11 o 
   6   3 -19       87.52      124.72     16.69 o 
   1   4 -19      203.79      187.33     11.97 o 
   2   4 -19       92.30       98.01     10.30 o 
   3   4 -19       26.06       36.17      7.60 o 
   4   4 -19        5.22       11.01      8.60 o 
   5   4 -19       32.08       51.17     10.34 o 
   6   4 -19       25.55       26.09     11.79 o 
   1   5 -19       62.76       62.41      8.83 o 
   2   5 -19       58.28       50.02      9.30 o 
   3   5 -19       78.64       90.49     11.55 o 
   4   5 -19       20.90        5.90      7.89 o 
   5   5 -19       71.50       74.83     19.43 o 
   6   5 -19        2.94       10.88     12.32 o 
   1   6 -19       72.34       75.98      9.98 o 
   2   6 -19       18.76       16.62      7.32 o 
   3   6 -19       82.97       81.66     13.88 o 
   4   6 -19        0.54        7.71      8.56 o 
   5   6 -19       16.25       11.00     11.71 o 
   1   7 -19       53.11       80.18     10.46 o 
   2   7 -19       24.01       11.65      7.88 o 
   3   7 -19       85.89       95.53     14.88 o 
   4   7 -19       57.07       49.75     16.13 o 
   5   7 -19       18.49       11.79     12.15 o 
   1   8 -19      112.05      105.47     13.68 o 
   2   8 -19        2.22        1.32      9.22 o 
   3   8 -19       61.46       57.70     16.82 o 
   4   8 -19        5.15       -4.39      7.92 o 
   1   9 -19       14.50       16.37     11.31 o 
   2   9 -19        8.03        8.92      9.83 o 
   3   9 -19       22.18        6.87     11.83 o 
   1  10 -19       45.11       26.70     13.95 o 
   2  10 -19        9.66        8.42     16.87 o 
   0   0 -18     1476.08     1485.84     95.42 o 
   2   0 -18      492.00      472.32     20.38 o 
   4   0 -18       74.92       70.83     15.86 o 
   6   0 -18       61.83       73.13     17.51 o 
   0   1 -18      559.76      544.03     33.44 o 
   1   1 -18      241.26      233.89     11.18 o 
   2   1 -18      261.49      271.55     10.76 o 
   3   1 -18       87.92       69.38     10.27 o 
   4   1 -18       28.69       30.37      6.91 o 
   5   1 -18       23.42       24.44      7.71 o 
   6   1 -18       58.16       64.22     12.89 o 
   7   1 -18        7.84       12.22     10.57 o 
   0   2 -18     2153.37     1993.24     85.49 o 
   1   2 -18      183.07      161.37      9.76 o 
   2   2 -18       10.79       17.68      5.03 o 
   3   2 -18        9.92       16.13      7.35 o 
   4   2 -18        9.19       26.58      6.53 o 
   5   2 -18       10.70       21.41      8.04 o 
   6   2 -18       38.24       32.28     10.88 o 
   7   2 -18       13.22        4.67      9.75 o 
   0   3 -18       58.60       50.39      7.26 o 
   1   3 -18      199.88      151.45     10.44 o 
   2   3 -18      291.23      269.65     11.26 o 
   3   3 -18        6.64       13.46      5.55 o 
   4   3 -18        0.28        8.90      8.36 o 
   5   3 -18       87.24       94.88     11.68 o 
   6   3 -18       27.23       53.80     11.84 o 
   7   3 -18        2.12       -0.44      8.87 o 
   0   4 -18     1680.56     1693.12     55.74 o 
   1   4 -18      173.78      181.28     13.54 o 
   2   4 -18       12.60        7.62      5.39 o 
   3   4 -18        2.89       18.19      8.78 o 
   4   4 -18      106.89       94.53     11.73 o 
   5   4 -18       30.13       42.02     10.38 o 
   6   4 -18       53.16       46.30     13.44 o 
   0   5 -18      509.09      493.60     41.05 o 
   1   5 -18      114.46      106.13      9.90 o 
   2   5 -18      154.36      155.59     11.20 o 
   3   5 -18       76.69       85.03      9.74 o 
   4   5 -18       68.32       77.06     13.47 o 
   5   5 -18       67.58       71.35     11.82 o 
   6   5 -18       51.53       66.74     13.41 o 
   0   6 -18      503.17      538.58     28.04 o 
   1   6 -18      217.78      212.83     14.07 o 
   2   6 -18        3.48        4.28      6.16 o 
   3   6 -18       37.70       48.06      9.44 o 
   4   6 -18        5.34        0.70      8.59 o 
   5   6 -18        7.70       12.89      9.55 o 
   6   6 -18       34.22       29.46     17.99 o 
   0   7 -18       81.44      105.23     18.90 o 
   1   7 -18        2.23       -5.72      5.90 o 
   2   7 -18       55.26       53.69      9.70 o 
   3   7 -18      188.10      197.60     18.28 o 
   4   7 -18        3.02        6.08     11.84 o 
   5   7 -18       17.93       29.17     11.66 o 
   0   8 -18       89.28       60.50     18.18 o 
   1   8 -18       60.79       67.86     10.53 o 
   2   8 -18        1.22        8.27      8.71 o 
   3   8 -18       55.83       66.97     12.74 o 
   4   8 -18        1.53       -6.62     11.19 o 
   5   8 -18       18.62        2.48     16.81 o 
   0   9 -18       27.78       33.96     18.16 o 
   1   9 -18        0.23       -6.42      7.51 o 
   2   9 -18        9.62        0.35      9.06 o 
   3   9 -18       49.50       58.24     16.45 o 
   4   9 -18        1.69       -1.38     12.54 o 
   0  10 -18        0.44       26.07     14.43 o 
   1  10 -18       30.47       38.18     12.72 o 
   2  10 -18        1.04       -0.92     10.25 o 
   2   0 -17      212.93      206.84     13.05 o 
   4   0 -17      163.32      148.65     16.38 o 
   6   0 -17      112.32       99.12     20.28 o 
   1   1 -17      456.19      432.99     14.30 o 
   2   1 -17        9.83        1.61      6.01 o 
   3   1 -17       39.70       43.20      8.21 o 
   4   1 -17      252.13      256.46     12.31 o 
   5   1 -17       21.50        9.31      7.23 o 
   6   1 -17       20.90       37.91     17.37 o 
   7   1 -17       15.91       26.66     11.21 o 
   1   2 -17      171.73      153.54      8.80 o 
   2   2 -17      755.64      757.73     23.13 o 
   3   2 -17      208.44      201.08     11.72 o 
   4   2 -17       14.07       14.71      5.88 o 
   5   2 -17       58.09       40.96      8.78 o 
   6   2 -17        2.94       19.63     19.23 o 
   7   2 -17        3.38        1.92      8.30 o 
   1   3 -17      164.02      136.44      7.64 o 
   2   3 -17       86.76       88.68      8.25 o 
   3   3 -17       17.57       19.32      6.29 o 
   4   3 -17       57.73       70.64     11.40 o 
   5   3 -17       47.32       62.53     10.01 o 
   6   3 -17       98.61      102.68     14.10 o 
   7   3 -17        2.84       17.05     15.90 o 
   1   4 -17      270.31      236.79     12.63 o 
   2   4 -17      124.39      138.90     11.56 o 
   3   4 -17       75.54       73.84     11.12 o 
   4   4 -17       27.81       27.48      7.23 o 
   5   4 -17       13.88       33.11      8.84 o 
   6   4 -17       10.02        6.67      9.46 o 
   7   4 -17       25.09       45.37     17.81 o 
   1   5 -17      244.52      239.01     15.32 o 
   2   5 -17      609.01      584.21     21.29 o 
   3   5 -17       36.28       46.51      8.10 o 
   4   5 -17      191.56      215.80     14.93 o 
   5   5 -17       57.68       61.01     11.49 o 
   6   5 -17        2.76       15.19     10.79 o 
   1   6 -17      419.30      412.06     18.93 o 
   2   6 -17      113.00      106.20      8.93 o 
   3   6 -17        3.48        9.59      6.86 o 
   4   6 -17       45.57       57.38     10.95 o 
   5   6 -17        3.85       10.28     17.23 o 
   6   6 -17        5.28       -7.77      9.54 o 
   1   7 -17        0.32       22.42     10.60 o 
   2   7 -17       11.67       28.81      7.60 o 
   3   7 -17      169.84      174.76     14.45 o 
   4   7 -17        1.79        9.85      9.51 o 
   5   7 -17       36.65       51.32     24.10 o 
   6   7 -17        7.72        6.77     14.16 o 
   1   8 -17      137.01      142.79     13.31 o 
   2   8 -17       24.79       34.56     11.47 o 
   3   8 -17       61.86       70.58     12.89 o 
   4   8 -17       10.79       -0.98      9.53 o 
   5   8 -17       41.14       31.02     13.86 o 
   1   9 -17        4.90        5.71      7.11 o 
   2   9 -17       28.80       37.37     12.06 o 
   3   9 -17       61.01       57.72     13.83 o 
   4   9 -17        9.52       19.46     13.10 o 
   1  10 -17       67.20       55.25     13.37 o 
   2  10 -17        1.33        1.31      9.30 o 
   3  10 -17        9.86       -4.04     11.12 o 
   1  11 -17       65.74       71.22     16.07 o 
   0   0 -16     4398.85     4667.53    227.36 o 
   2   0 -16      103.67       92.23     15.04 o 
   4   0 -16       17.95       25.00      8.48 o 
   6   0 -16        3.41       -8.23     10.37 o 
   0   1 -16      114.46      104.59      7.84 o 
   1   1 -16      136.62      117.73      7.81 o 
   2   1 -16     1823.75     1846.68     37.68 o 
   3   1 -16       37.20       47.67      6.20 o 
   4   1 -16        3.25        3.76      5.09 o 
   5   1 -16       46.10       39.32      8.42 o 
   6   1 -16      374.64      366.23     23.86 o 
   7   1 -16       18.28        4.71      9.51 o 
   0   2 -16      823.03      789.92     24.81 o 
   1   2 -16      349.29      311.38     16.48 o 
   2   2 -16       41.67       34.51      6.93 o 
   3   2 -16      275.37      281.91     11.77 o 
   4   2 -16       11.60       11.25      5.49 o 
   5   2 -16       87.88       71.50      9.44 o 
   6   2 -16       18.24       42.16     13.72 o 
   7   2 -16        9.68       11.44     10.90 o 
   0   3 -16        3.41       16.67     10.31 o 
   1   3 -16        3.16        7.09      4.51 o 
   2   3 -16     1402.27     1356.53     31.89 o 
   3   3 -16      196.01      194.22     10.18 o 
   4   3 -16       91.47      100.80      8.06 o 
   5   3 -16       23.28       10.70      7.72 o 
   6   3 -16      397.76      399.14     25.33 o 
   7   3 -16       11.89       23.15     13.32 o 
   0   4 -16      311.75      273.33     15.96 o 
   1   4 -16      170.34      142.56      7.91 o 
   2   4 -16       65.75       60.79      6.52 o 
   3   4 -16      183.54      206.58     13.19 o 
   4   4 -16        6.28        7.92      6.83 o 
   5   4 -16        1.66        6.51      8.52 o 
   6   4 -16        4.96        6.37      8.77 o 
   7   4 -16       20.43       16.83     12.96 o 
   0   5 -16      247.86      238.51     20.87 o 
   1   5 -16      209.16      202.55     10.50 o 
   2   5 -16        0.46        1.78      5.16 o 
   3   5 -16      104.10       90.45      8.11 o 
   4   5 -16        5.79       -1.83      6.46 o 
   5   5 -16       10.91       14.91      8.62 o 
   6   5 -16      160.29      158.71     26.08 o 
   7   5 -16       28.69       16.79     12.32 o 
   0   6 -16       63.86       91.29     15.69 o 
   1   6 -16      347.53      339.01     19.91 o 
   2   6 -16       92.80      101.88      8.46 o 
   3   6 -16       12.76       11.23      7.50 o 
   4   6 -16        9.31        2.08      7.78 o 
   5   6 -16        8.64       15.70      8.97 o 
   6   6 -16       13.19        9.92      9.14 o 
   0   7 -16       18.17       11.61     13.17 o 
   1   7 -16       11.93       29.26      5.99 o 
   2   7 -16      131.17      139.56     11.83 o 
   3   7 -16       56.95       57.86      9.10 o 
   4   7 -16       83.61       91.96     13.80 o 
   5   7 -16       85.17       83.01     14.28 o 
   6   7 -16       78.99       79.81     16.24 o 
   0   8 -16        3.50      -10.56     10.56 o 
   1   8 -16      176.34      168.54     13.99 o 
   2   8 -16        7.84        4.17      5.83 o 
   3   8 -16      109.04      113.62     13.02 o 
   4   8 -16        9.10       -0.80      7.86 o 
   5   8 -16      144.72      138.64     17.07 o 
   0   9 -16       10.89        3.28     13.29 o 
   1   9 -16        1.74        7.37      8.42 o 
   2   9 -16       57.54       56.65     10.45 o 
   3   9 -16       33.56       36.79     11.09 o 
   4   9 -16       33.64       27.20     11.45 o 
   5   9 -16       27.78       31.28     23.19 o 
   0  10 -16       15.20        5.50     19.49 o 
   1  10 -16       62.35       59.08     12.89 o 
   2  10 -16        2.98        9.44      9.76 o 
   3  10 -16       12.44       19.81     11.93 o 
   4  10 -16        0.23        0.69     20.62 o 
   0  11 -16       16.43       23.92     49.19 o 
   1  11 -16       25.00       24.47     13.08 o 
   2  11 -16        7.87        7.72     10.23 o 
   2   0 -15      552.49      551.24     30.77 o 
   4   0 -15      262.88      284.24     17.57 o 
   6   0 -15        0.73        4.04     10.62 o 
   8   0 -15       34.64       61.84     23.19 o 
   1   1 -15        3.21        5.37      2.38 o 
   2   1 -15      155.97      159.54      9.68 o 
   3   1 -15      392.91      383.43     13.19 o 
   4   1 -15      501.61      520.02     17.20 o 
   5   1 -15      108.76       91.66      8.32 o 
   6   1 -15       18.84       24.26      8.38 o 
   7   1 -15       10.81       19.11      8.95 o 
   8   1 -15        8.23       10.20     12.12 o 
   1   2 -15      214.48      191.62      8.28 o 
   2   2 -15      739.94      716.89     18.03 o 
   3   2 -15       14.69       12.55      4.85 o 
   4   2 -15      112.94      101.13      7.95 o 
   5   2 -15       60.19       54.39      8.19 o 
   6   2 -15       40.47       26.99      9.81 o 
   7   2 -15       29.92       36.60     15.30 o 
   8   2 -15       13.11       18.92     19.07 o 
   1   3 -15       33.44       50.53      4.76 o 
   2   3 -15       10.23       12.61      5.80 o 
   3   3 -15      400.71      369.57     13.52 o 
   4   3 -15      139.11      133.10     11.93 o 
   5   3 -15       10.96       17.08      7.27 o 
   6   3 -15       73.36       59.65     11.96 o 
   7   3 -15       13.81        9.62     10.30 o 
   1   4 -15      105.84       99.90      6.68 o 
   2   4 -15      784.23      766.57     20.50 o 
   3   4 -15      195.03      170.27      9.52 o 
   4   4 -15      249.70      267.53     15.16 o 
   5   4 -15       24.13        9.21      6.34 o 
   6   4 -15       17.60       19.15      9.70 o 
   7   4 -15       10.59       26.15     13.72 o 
   1   5 -15      137.62      124.08      7.42 o 
   2   5 -15      149.09      138.61      9.01 o 
   3   5 -15      188.72      156.28      9.43 o 
   4   5 -15      804.63      789.21     28.66 o 
   5   5 -15       22.26       20.39      9.17 o 
   6   5 -15        9.10       14.17      9.24 o 
   7   5 -15       41.57       24.57     13.59 o 
   1   6 -15      460.32      427.95     15.51 o 
   2   6 -15      100.33      109.42      9.47 o 
   3   6 -15        8.86        7.01      6.87 o 
   4   6 -15      115.57      120.51     10.97 o 
   5   6 -15       18.17       18.68     12.22 o 
   6   6 -15       24.74        3.95      9.61 o 
   7   6 -15        2.45       11.74     14.70 o 
   1   7 -15      118.33      111.46      9.08 o 
   2   7 -15       85.48       99.09     12.18 o 
   3   7 -15       21.09       21.71      7.60 o 
   4   7 -15       10.17        6.08      7.42 o 
   5   7 -15      193.29      206.35     30.17 o 
   6   7 -15       49.64       51.25     15.28 o 
   1   8 -15       96.26      116.80     12.75 o 
   2   8 -15       19.25       25.47      6.70 o 
   3   8 -15       21.27       34.79     12.20 o 
   4   8 -15        0.60       10.44      8.42 o 
   5   8 -15      126.69      127.47     15.47 o 
   6   8 -15        9.73       14.81     12.73 o 
   1   9 -15       51.75       43.01      8.97 o 
   2   9 -15        0.49       -2.34      6.71 o 
   3   9 -15       10.29       14.01      9.71 o 
   4   9 -15        1.68        7.48      9.98 o 
   5   9 -15       74.50       39.07     20.11 o 
   1  10 -15       62.59       76.17     13.83 o 
   2  10 -15        1.67       -3.50      7.36 o 
   3  10 -15        9.70       17.23     10.50 o 
   4  10 -15        3.64       10.75      9.98 o 
   1  11 -15       25.06        1.64     14.87 o 
   2  11 -15        4.35        8.31     12.75 o 
   3  11 -15       85.33      114.81     18.36 o 
   0   0 -14     5954.31     5459.28    303.35 o 
   2   0 -14      153.50      119.28     22.03 o 
   4   0 -14      146.38      150.73     12.52 o 
   6   0 -14        8.93        0.07     11.24 o 
   8   0 -14      113.37      103.02     20.92 o 
   0   1 -14      256.75      264.95     20.56 o 
   1   1 -14       52.37       54.35      2.94 o 
   2   1 -14      825.28      852.31     22.61 o 
   3   1 -14      422.53      413.39     14.00 o 
   4   1 -14       24.50       18.94      5.51 o 
   5   1 -14       67.24       63.74      6.95 o 
   6   1 -14       36.99       55.76      9.28 o 
   7   1 -14        4.07       -1.34      7.82 o 
   8   1 -14       19.12       18.72     12.78 o 
   0   2 -14     3693.19     3807.76     85.58 o 
   1   2 -14      417.81      413.42     10.41 o 
   2   2 -14       53.49       57.94      5.16 o 
   3   2 -14      156.78      147.22      8.28 o 
   4   2 -14      179.00      184.33      9.95 o 
   5   2 -14      217.03      218.19     12.91 o 
   6   2 -14        8.18       14.38      7.77 o 
   7   2 -14       37.01       27.50     20.35 o 
   8   2 -14       60.88       79.22     15.20 o 
   0   3 -14      264.72      320.08     14.04 o 
   1   3 -14       38.92       41.82      4.20 o 
   2   3 -14      139.36      154.10      8.11 o 
   3   3 -14      206.59      213.78     10.00 o 
   4   3 -14      264.52      236.91     10.45 o 
   5   3 -14       58.47       61.79      8.67 o 
   6   3 -14       96.11      122.00     14.57 o 
   7   3 -14        0.47       13.94     10.46 o 
   8   3 -14       34.98       23.02     21.45 o 
   0   4 -14      929.62      932.36     30.46 o 
   1   4 -14      297.12      301.03     10.18 o 
   2   4 -14       55.62       61.50      8.11 o 
   3   4 -14      242.73      227.68     10.55 o 
   4   4 -14      137.72      138.39     10.85 o 
   5   4 -14       38.71       50.57      9.99 o 
   6   4 -14       24.59       23.63      9.74 o 
   7   4 -14        0.60       12.99     11.11 o 
   0   5 -14     1500.64     1533.11     43.19 o 
   1   5 -14       17.14       19.70      5.03 o 
   2   5 -14        1.55        5.08      4.99 o 
   3   5 -14      400.35      335.38     15.59 o 
   4   5 -14       13.04       20.51      6.89 o 
   5   5 -14       48.80       44.22      9.74 o 
   6   5 -14        4.66        4.56      9.55 o 
   7   5 -14       12.56       12.50     11.81 o 
   0   6 -14      347.04      326.78     28.69 o 
   1   6 -14      525.40      469.05     13.34 o 
   2   6 -14      131.82      142.03      9.00 o 
   3   6 -14       53.95       57.22      6.27 o 
   4   6 -14      296.71      292.95     15.59 o 
   5   6 -14       33.63       46.89      9.90 o 
   6   6 -14       16.97       14.99      9.09 o 
   7   6 -14        6.60        8.69      8.86 o 
   0   7 -14       88.71       91.82     10.88 o 
   1   7 -14       61.51       46.92      7.10 o 
   2   7 -14        5.25       11.71      8.97 o 
   3   7 -14       23.00       43.42     17.70 o 
   4   7 -14       22.32        5.51     10.21 o 
   5   7 -14      179.41      190.58     24.21 o 
   6   7 -14       26.28       27.68     16.15 o 
   0   8 -14      199.41      196.75     15.88 o 
   1   8 -14      266.47      231.98     12.15 o 
   2   8 -14        0.80       -3.46      5.04 o 
   3   8 -14      244.66      251.41     16.17 o 
   4   8 -14        0.43        6.02      9.93 o 
   5   8 -14       14.00        7.24      8.87 o 
   6   8 -14        2.23        1.24     13.31 o 
   0   9 -14       44.90       55.35     11.01 o 
   1   9 -14       57.26       77.52      7.99 o 
   2   9 -14       79.31      104.91     11.73 o 
   3   9 -14       10.82       13.28      8.87 o 
   4   9 -14        6.27        2.67      7.83 o 
   5   9 -14      145.84      146.47     24.65 o 
   0  10 -14       43.88       57.22     13.63 o 
   1  10 -14       74.18       70.98     11.71 o 
   2  10 -14        1.38        7.33      8.50 o 
   3  10 -14       35.04       44.39     11.04 o 
   4  10 -14       39.07       55.94     12.69 o 
   0  11 -14       60.17       41.32     19.30 o 
   1  11 -14       13.56       -1.21     15.00 o 
   2  11 -14        1.73        8.80      9.63 o 
   3  11 -14       76.16       72.99     15.99 o 
   1  12 -14       14.87       -2.27     20.43 o 
   2  12 -14        4.75       37.10     23.58 o 
   2   0 -13     2590.15     2720.02     88.27 o 
   4   0 -13       54.89       61.20      9.03 o 
   6   0 -13      105.13       96.73     16.74 o 
   8   0 -13        6.13      -15.18     15.18 o 
   1   1 -13       44.18       48.16      2.64 o 
   2   1 -13      350.12      353.99     11.43 o 
   3   1 -13       88.70       89.37      6.03 o 
   4   1 -13     1924.86     1904.23     40.92 o 
   5   1 -13       50.28       51.00      6.33 o 
   6   1 -13        3.65        7.07      7.62 o 
   7   1 -13       36.31       32.83     10.88 o 
   8   1 -13        7.31        5.87     11.24 o 
   1   2 -13      447.28      417.10     26.55 o 
   2   2 -13      692.27      657.59     19.53 o 
   3   2 -13      351.26      359.44     11.56 o 
   4   2 -13        1.91       -2.71      3.74 o 
   5   2 -13      226.37      228.07     12.34 o 
   6   2 -13      133.04      144.28     13.26 o 
   7   2 -13        3.92       24.00     13.81 o 
   8   2 -13        1.26        9.44     10.36 o 
   1   3 -13       69.85       73.53      4.66 o 
   2   3 -13      861.51      939.07     23.74 o 
   3   3 -13       60.13       49.75      5.48 o 
   4   3 -13     1807.30     1718.54     68.15 o 
   5   3 -13      199.59      176.46     16.47 o 
   6   3 -13        4.93       -7.73      7.73 o 
   7   3 -13       12.31       18.43      7.99 o 
   8   3 -13        6.96        0.65      9.30 o 
   1   4 -13      480.67      433.88     12.41 o 
   2   4 -13      448.98      458.28     21.27 o 
   3   4 -13       57.00       66.03      5.90 o 
   4   4 -13       73.38       90.79     14.31 o 
   5   4 -13        9.97       10.67      6.43 o 
   6   4 -13      261.65      247.20     15.47 o 
   7   4 -13       14.35       17.00      9.04 o 
   8   4 -13        4.21       22.48     11.88 o 
   1   5 -13        2.76       10.44      5.61 o 
   2   5 -13       46.28       55.25      5.91 o 
   3   5 -13      297.14      260.18     11.32 o 
   4   5 -13      344.30      333.67     17.01 o 
   5   5 -13       88.09       69.28     11.78 o 
   6   5 -13      133.28      121.35     12.26 o 
   7   5 -13        0.94       12.07      9.39 o 
   1   6 -13      269.92      240.80     11.34 o 
   2   6 -13      159.53      171.65     10.08 o 
   3   6 -13       97.50       91.11      7.40 o 
   4   6 -13       17.53       39.00      8.31 o 
   5   6 -13       59.68       54.94     12.34 o 
   6   6 -13      156.76      170.96     15.81 o 
   7   6 -13       18.70       23.01     11.39 o 
   1   7 -13        7.89       15.43      4.58 o 
   2   7 -13      243.33      247.40     11.57 o 
   3   7 -13      128.19      107.65     11.44 o 
   4   7 -13      247.04      229.58     16.26 o 
   5   7 -13       83.31       76.63     18.22 o 
   6   7 -13        6.61        5.16     10.31 o 
   7   7 -13       34.80       40.12     14.23 o 
   1   8 -13      238.21      258.71     11.97 o 
   2   8 -13       13.27       17.86      5.15 o 
   3   8 -13      618.58      554.70     30.12 o 
   4   8 -13       31.48       27.12     10.77 o 
   5   8 -13       47.50       30.73     10.10 o 
   6   8 -13        5.60        0.49      8.47 o 
   1   9 -13       14.84       39.63     10.09 o 
   2   9 -13        4.92        5.18      4.90 o 
   3   9 -13       34.90       37.02      9.98 o 
   4   9 -13        5.55        7.58      9.64 o 
   5   9 -13       84.23       66.14     17.36 o 
   6   9 -13        3.12        3.98      9.85 o 
   1  10 -13      102.75      103.80      9.63 o 
   2  10 -13        3.76       -3.05      8.63 o 
   3  10 -13        7.83        7.88      9.14 o 
   4  10 -13        9.62       13.09     10.53 o 
   5  10 -13       10.92        5.34     13.21 o 
   1  11 -13        5.64       -3.08      9.05 o 
   2  11 -13       12.04       11.93     10.46 o 
   3  11 -13       36.66       17.08     11.67 o 
   4  11 -13        0.92        8.68     15.19 o 
   1  12 -13       21.50       -3.95     19.93 o 
   2  12 -13       39.88       47.82     13.02 o 
   0   0 -12     1830.82     1908.01     38.23 o 
   2   0 -12      387.95      359.54     19.90 o 
   4   0 -12        0.26        0.81      5.68 o 
   6   0 -12       87.24      102.83     16.16 o 
   8   0 -12      104.38       94.69     23.73 o 
   0   1 -12       49.78       45.43      6.27 o 
   1   1 -12      230.37      244.98      8.52 o 
   2   1 -12     1274.72     1216.12     26.22 o 
   3   1 -12       24.13       27.51      6.53 o 
   4   1 -12      269.23      261.58      9.56 o 
   5   1 -12      172.89      177.17      9.66 o 
   6   1 -12      198.67      213.60     14.88 o 
   7   1 -12       91.31       67.83     13.15 o 
   8   1 -12        2.88        1.21      6.95 o 
   0   2 -12      961.80      848.51     41.56 o 
   1   2 -12      351.38      350.37     10.20 o 
   2   2 -12        0.99        5.07      5.64 o 
   3   2 -12       64.11       69.71      6.26 o 
   4   2 -12       15.18       14.52      3.75 o 
   5   2 -12       71.10       77.01      8.71 o 
   6   2 -12       52.85       50.27      9.10 o 
   7   2 -12       31.66       21.22      8.72 o 
   8   2 -12       48.07       47.56     13.24 o 
   0   3 -12      256.69      239.39      9.33 o 
   1   3 -12      254.96      253.37      8.10 o 
   2   3 -12        2.38        3.61      6.53 o 
   3   3 -12      123.52      118.40      8.91 o 
   4   3 -12       56.19       59.60      5.12 o 
   5   3 -12      232.11      214.25     12.77 o 
   6   3 -12      258.79      235.77     16.25 o 
   7   3 -12       15.26       22.83      8.40 o 
   8   3 -12        0.49       11.44      9.89 o 
   0   4 -12      459.56      416.48     13.52 o 
   1   4 -12      516.30      481.15     11.40 o 
   2   4 -12      385.85      391.77     11.73 o 
   3   4 -12       35.37       35.42      4.71 o 
   4   4 -12        6.20       13.45      5.94 o 
   5   4 -12       19.07       14.49      8.69 o 
   6   4 -12       87.05      100.74     10.19 o 
   7   4 -12       31.90       27.58     15.38 o 
   8   4 -12        6.33       17.13     11.01 o 
   0   5 -12       24.29       23.65      8.50 o 
   1   5 -12       32.09       47.47      5.62 o 
   2   5 -12     1590.58     1594.90     33.69 o 
   3   5 -12      213.16      184.43     10.47 o 
   4   5 -12      106.28       99.91      8.93 o 
   5   5 -12      214.31      203.56     13.36 o 
   6   5 -12      212.68      210.03     15.24 o 
   7   5 -12        7.32        1.43      8.74 o 
   8   5 -12        9.98       19.15     11.77 o 
   0   6 -12      101.74       92.80      9.53 o 
   1   6 -12      168.64      146.25     13.31 o 
   2   6 -12      291.35      293.02     11.62 o 
   3   6 -12      363.21      316.88     14.57 o 
   4   6 -12        0.23        7.74      5.88 o 
   5   6 -12       78.21       82.29      9.90 o 
   6   6 -12        6.01        8.08      8.92 o 
   7   6 -12       17.49       36.28     13.81 o 
   0   7 -12      139.15      144.61     23.54 o 
   1   7 -12       72.13       74.00      7.15 o 
   2   7 -12       11.32       17.04      4.42 o 
   3   7 -12      339.05      331.07     16.88 o 
   4   7 -12      131.03      121.80     11.44 o 
   5   7 -12       39.64       42.08      9.28 o 
   6   7 -12       44.35       40.08     11.82 o 
   7   7 -12       37.95       25.33     13.25 o 
   0   8 -12       30.67       27.66      7.62 o 
   1   8 -12       57.52       54.94      9.69 o 
   2   8 -12        8.27       15.07      6.50 o 
   3   8 -12      521.87      528.74     25.65 o 
   4   8 -12       27.71       11.70      7.15 o 
   5   8 -12      113.30       90.82     11.44 o 
   6   8 -12        2.23       10.22      9.79 o 
   0   9 -12       25.16       46.89     10.17 o 
   1   9 -12       58.82       60.17      9.55 o 
   2   9 -12       96.14       97.82      9.05 o 
   3   9 -12      188.93      197.89     16.99 o 
   4   9 -12       58.91       87.92     12.17 o 
   5   9 -12       40.00       60.70     21.18 o 
   6   9 -12        0.71       14.40     10.37 o 
   0  10 -12        7.64       -0.07      7.73 o 
   1  10 -12      114.59      127.52     11.83 o 
   2  10 -12       51.61       76.36      9.69 o 
   3  10 -12        6.70       19.05     12.96 o 
   4  10 -12       19.26       34.43     11.20 o 
   5  10 -12        0.93       -3.71      9.09 o 
   0  11 -12       10.14       21.58     10.67 o 
   1  11 -12        1.04        9.85      8.67 o 
   2  11 -12        0.34        7.35      7.76 o 
   3  11 -12       38.91       18.18     12.17 o 
   4  11 -12        0.24       17.30     17.88 o 
   0  12 -12        4.62       19.00     12.46 o 
   1  12 -12       11.05       45.18     32.42 o 
   2  12 -12       20.85       25.28     13.43 o 
   3  12 -12       14.46       36.62     58.47 o 
   2   0 -11     3054.45     3256.62     72.90 o 
   4   0 -11        5.43        6.71      5.52 o 
   6   0 -11      779.58      774.94     41.42 o 
   8   0 -11      139.52      116.03     16.71 o 
   1   1 -11      239.39      261.33      6.72 o 
   2   1 -11      440.75      453.13     12.46 o 
   3   1 -11      120.81      132.77      6.32 o 
   4   1 -11     1236.35     1285.67     27.00 o 
   5   1 -11      153.51      166.23     15.28 o 
   6   1 -11       71.17       58.58     11.12 o 
   7   1 -11       22.53       20.17     11.48 o 
   8   1 -11       15.28       -2.95      9.78 o 
   1   2 -11     1177.28     1249.42     24.57 o 
   2   2 -11     3391.08     3381.41     62.83 o 
   3   2 -11       53.12       45.43      4.60 o 
   4   2 -11       64.14       62.31      5.17 o 
   5   2 -11       57.71       67.16     10.71 o 
   6   2 -11      136.69      138.52     11.85 o 
   7   2 -11      134.85      125.23     12.52 o 
   8   2 -11       24.13       17.56     10.89 o 
   1   3 -11      349.68      327.95     11.52 o 
   2   3 -11      162.16      186.89     10.00 o 
   3   3 -11      126.70      121.52      7.22 o 
   4   3 -11     1429.14     1409.58     44.86 o 
   5   3 -11       55.97       60.26      7.84 o 
   6   3 -11      103.51      112.70     10.56 o 
   7   3 -11       67.22       53.96     10.38 o 
   8   3 -11       15.76        9.87     10.46 o 
   1   4 -11      687.05      652.09     12.37 o 
   2   4 -11     1614.83     1653.27     32.55 o 
   3   4 -11       25.74       31.66      4.34 o 
   4   4 -11      107.57       98.51     10.20 o 
   5   4 -11       31.02       34.97      9.30 o 
   6   4 -11        4.60       11.17      6.34 o 
   7   4 -11       45.89       67.92     18.25 o 
   8   4 -11       14.80       15.53     11.55 o 
   1   5 -11       43.13       43.80      4.86 o 
   2   5 -11       57.53       60.78      5.80 o 
   3   5 -11      171.46      150.10      7.19 o 
   4   5 -11       12.72        9.55      6.20 o 
   5   5 -11      257.89      249.74     14.18 o 
   6   5 -11       10.25        7.10      7.59 o 
   7   5 -11        0.05       -8.72      8.72 o 
   8   5 -11        0.67       11.15     10.07 o 
   1   6 -11      257.19      257.98     10.09 o 
   2   6 -11     1091.98     1037.06     21.73 o 
   3   6 -11      278.43      249.21     13.23 o 
   4   6 -11      116.83      106.91      9.93 o 
   5   6 -11       33.03       38.73      8.35 o 
   6   6 -11        1.09        4.36      6.50 o 
   7   6 -11       26.30       21.39     11.32 o 
   1   7 -11       38.75       30.11      6.63 o 
   2   7 -11      111.71      120.69      7.42 o 
   3   7 -11      190.04      197.75     14.00 o 
   4   7 -11      184.71      204.03     13.53 o 
   5   7 -11       92.94       90.58     10.54 o 
   6   7 -11        5.86        3.71      8.40 o 
   7   7 -11       17.18       24.49     10.88 o 
   1   8 -11      929.33      865.29     24.24 o 
   2   8 -11       73.24       80.46      7.13 o 
   3   8 -11      189.48      180.99     14.82 o 
   4   8 -11       13.12       14.93      7.60 o 
   5   8 -11       67.34       67.55      9.99 o 
   6   8 -11        7.22       32.74     13.23 o 
   7   8 -11        2.15        1.91     11.97 o 
   1   9 -11       51.70       35.04      6.85 o 
   2   9 -11       39.50       37.78      7.39 o 
   3   9 -11      269.52      280.81     19.47 o 
   4   9 -11        1.94        4.94      6.58 o 
   5   9 -11       16.90       18.39     14.56 o 
   6   9 -11        0.35        6.27     10.51 o 
   1  10 -11      152.10      149.84     12.40 o 
   2  10 -11        2.06       -4.84      7.40 o 
   3  10 -11        6.08        9.86      9.70 o 
   4  10 -11        1.91        0.40      7.87 o 
   5  10 -11        5.05        8.67      9.00 o 
   1  11 -11        1.82       12.88      9.06 o 
   2  11 -11       44.09       31.85     11.15 o 
   3  11 -11       31.96       31.59     11.22 o 
   4  11 -11        2.36        0.34     12.03 o 
   1  12 -11       12.55        7.16      9.38 o 
   2  12 -11        1.47       11.06     13.04 o 
   3  12 -11       18.68        6.90     11.92 o 
   1  13 -11       35.03       -6.91     21.51 o 
   0   0 -10     5928.06     5946.48     96.10 o 
   2   0 -10       71.98       83.37      6.77 o 
   4   0 -10      297.31      319.06     15.05 o 
   6   0 -10      404.40      398.93     23.58 o 
   8   0 -10       52.98       75.46     17.02 o 
   0   1 -10      127.18      143.19      4.97 o 
   1   1 -10       90.24      101.87      3.88 o 
   2   1 -10     1613.72     1616.19     26.21 o 
   3   1 -10      147.06      171.31      9.31 o 
   4   1 -10      204.46      193.34      7.90 o 
   5   1 -10       51.03       62.61      7.49 o 
   6   1 -10      194.15      215.60     18.47 o 
   7   1 -10       15.37       15.65      6.71 o 
   8   1 -10      255.24      246.77     16.69 o 
   9   1 -10       25.09       17.85     14.77 o 
   0   2 -10     3384.30     3291.92     52.49 o 
   1   2 -10      799.20      862.36     18.84 o 
   2   2 -10        0.02       -2.18      2.77 o 
   3   2 -10      285.50      279.35      8.18 o 
   4   2 -10      256.25      247.42      8.05 o 
   5   2 -10        9.34       13.35      8.57 o 
   6   2 -10       11.74       10.68      7.45 o 
   7   2 -10      109.47      106.14     11.69 o 
   8   2 -10       90.37      104.57     16.62 o 
   0   3 -10     7811.59     8825.12    156.46 o 
   1   3 -10      254.54      238.49      5.48 o 
   2   3 -10      532.71      513.03     12.09 o 
   3   3 -10      259.90      254.20      9.69 o 
   4   3 -10       36.84       44.10      5.91 o 
   5   3 -10       10.99       14.49      5.95 o 
   6   3 -10      238.08      254.00     14.00 o 
   7   3 -10       88.84      101.24     11.36 o 
   8   3 -10        1.47        8.61     12.16 o 
   0   4 -10     4811.57     5236.66    116.71 o 
   1   4 -10      607.40      577.11     14.18 o 
   2   4 -10        0.62       -0.55      3.04 o 
   3   4 -10       15.52       14.01      4.24 o 
   4   4 -10       18.46       20.87      7.17 o 
   5   4 -10       22.44       13.23      7.23 o 
   6   4 -10       12.56       19.06      7.54 o 
   7   4 -10        6.88       24.96      9.39 o 
   8   4 -10      139.25      139.99     18.27 o 
   0   5 -10      109.25       87.42      7.72 o 
   1   5 -10       98.33      103.99      6.38 o 
   2   5 -10      888.14      872.04     19.66 o 
   3   5 -10      142.59      128.19      8.91 o 
   4   5 -10      123.02      111.56      9.14 o 
   5   5 -10      195.16      196.45     13.75 o 
   6   5 -10      130.15      126.71     11.19 o 
   7   5 -10       18.38       22.59     10.58 o 
   8   5 -10       32.28       34.52     13.90 o 
   0   6 -10     1873.10     1890.21     69.20 o 
   1   6 -10      226.37      225.62      9.11 o 
   2   6 -10      154.76      156.20      7.31 o 
   3   6 -10      277.47      250.79      9.00 o 
   4   6 -10       13.23       13.19      6.39 o 
   5   6 -10       17.13       26.36      8.00 o 
   6   6 -10       70.09       87.50     12.62 o 
   7   6 -10       54.92       68.03     12.85 o 
   8   6 -10       47.02       31.78     14.63 o 
   0   7 -10     1846.11     1935.61     57.61 o 
   1   7 -10       87.47       90.88      7.66 o 
   2   7 -10       29.84       35.06      5.56 o 
   3   7 -10      126.66      142.38     10.07 o 
   4   7 -10        7.41       13.88      6.10 o 
   5   7 -10      224.22      233.16     15.14 o 
   6   7 -10       11.03        7.47      8.07 o 
   7   7 -10        2.23       -1.52      8.50 o 
   0   8 -10      157.75      140.58     14.60 o 
   1   8 -10     1464.10     1449.14     36.45 o 
   2   8 -10       67.03       82.95      8.46 o 
   3   8 -10       64.59       79.11      9.23 o 
   4   8 -10        5.71        5.87      6.63 o 
   5   8 -10       12.95       11.02      7.56 o 
   6   8 -10        1.77       13.68     13.61 o 
   7   8 -10        3.90       -7.89      9.88 o 
   0   9 -10      231.28      262.26     16.41 o 
   1   9 -10       65.00       54.80      7.15 o 
   2   9 -10        5.05       16.34      5.70 o 
   3   9 -10      187.38      196.44     14.94 o 
   4   9 -10        8.50       -0.41      6.12 o 
   5   9 -10       41.59       35.15     11.07 o 
   6   9 -10        7.23       10.46      9.57 o 
   0  10 -10        7.00        7.84     11.55 o 
   1  10 -10      105.53      137.05     12.15 o 
   2  10 -10       61.04       61.28      8.43 o 
   3  10 -10       15.06       18.82      7.44 o 
   4  10 -10        3.67        1.29      7.67 o 
   5  10 -10        5.48       -1.83      8.61 o 
   6  10 -10        9.36       19.43     12.81 o 
   0  11 -10       11.08       11.62     10.91 o 
   1  11 -10        0.80        7.09      6.68 o 
   2  11 -10        0.91       10.85      7.92 o 
   3  11 -10       20.44       16.36      9.35 o 
   4  11 -10        1.57        0.00      8.00 o 
   5  11 -10       34.03        9.08     13.49 o 
   0  12 -10       91.83      107.25     18.88 o 
   1  12 -10       51.90       66.92     15.50 o 
   2  12 -10        5.45        9.46     11.43 o 
   3  12 -10        6.93       -9.41     12.84 o 
   4  12 -10        1.45        8.42     12.74 o 
   0  13 -10       29.82       41.94     28.42 o 
   1  13 -10       22.55       17.45     14.72 o 
   2  13 -10        6.12        0.95     12.89 o 
   2   0  -9     1685.10     1708.31     36.67 o 
   4   0  -9     1231.75     1274.97     34.96 o 
   6   0  -9      200.38      188.28     16.71 o 
   8   0  -9       25.59       34.92     13.20 o 
   1   1  -9      455.27      478.76     10.19 o 
   2   1  -9      699.42      720.03     13.53 o 
   3   1  -9      181.29      192.86      6.76 o 
   4   1  -9     1552.94     1535.93     26.77 o 
   5   1  -9        9.11        3.30      6.71 o 
   6   1  -9      142.08      134.90     11.51 o 
   7   1  -9       66.95       87.37      8.68 o 
   8   1  -9      117.93      102.25     11.96 o 
   9   1  -9       42.33       43.39     13.76 o 
   1   2  -9        2.34        2.46      2.83 o 
   2   2  -9      791.66      754.19     14.50 o 
   3   2  -9      534.17      524.11     11.30 o 
   4   2  -9       55.97       60.35      5.72 o 
   5   2  -9        1.76        4.40      4.85 o 
   6   2  -9      260.01      251.29     14.22 o 
   7   2  -9        9.29        3.90      6.96 o 
   8   2  -9       12.53       11.48      7.41 o 
   9   2  -9       23.69        8.72     11.28 o 
   1   3  -9      412.39      385.27      7.54 o 
   2   3  -9      501.88      504.56     15.78 o 
   3   3  -9      583.33      533.21     16.11 o 
   4   3  -9      854.55      798.66     23.91 o 
   5   3  -9       89.69       82.45      8.74 o 
   6   3  -9       79.55       71.70     14.32 o 
   7   3  -9       83.91       72.44     15.41 o 
   8   3  -9       41.51       62.36     13.59 o 
   1   4  -9      505.73      515.53     12.61 o 
   2   4  -9        6.77        5.29      4.12 o 
   3   4  -9       73.43       79.80      4.31 o 
   4   4  -9       55.97       52.00      6.51 o 
   5   4  -9       61.59       68.37      9.12 o 
   6   4  -9        5.82       12.36      7.59 o 
   7   4  -9        5.99       11.74      9.33 o 
   8   4  -9       12.11       18.88     12.59 o 
   1   5  -9      229.18      251.44      8.27 o 
   2   5  -9       45.87       49.89      4.35 o 
   3   5  -9      130.38      122.12      6.85 o 
   4   5  -9     1106.86     1102.67     30.92 o 
   5   5  -9      108.34      115.02      9.48 o 
   6   5  -9      102.29      117.06     12.20 o 
   7   5  -9      129.85      118.56     15.13 o 
   8   5  -9       24.44       17.56     11.10 o 
   1   6  -9      572.14      590.99     17.30 o 
   2   6  -9      236.40      245.64      8.63 o 
   3   6  -9      116.88      104.46      5.95 o 
   4   6  -9        5.18       -1.16      5.24 o 
   5   6  -9       42.23       50.77      7.79 o 
   6   6  -9       60.48       48.25     10.27 o 
   7   6  -9       78.92       75.34     13.29 o 
   8   6  -9       17.65       16.99     11.10 o 
   1   7  -9      362.67      338.58     12.40 o 
   2   7  -9      196.97      220.57      9.09 o 
   3   7  -9      133.58      128.67      9.91 o 
   4   7  -9      129.81      121.01     13.32 o 
   5   7  -9      194.10      179.61     13.25 o 
   6   7  -9       11.54       17.29      8.47 o 
   7   7  -9        5.36        4.23      7.78 o 
   1   8  -9     1049.18      995.85     26.49 o 
   2   8  -9       10.52        8.03      6.24 o 
   3   8  -9      116.81      106.22     10.15 o 
   4   8  -9        8.40       26.78     10.55 o 
   5   8  -9       30.96       42.10     13.61 o 
   6   8  -9       33.42       30.70     13.85 o 
   7   8  -9       12.24       -9.15      9.15 o 
   1   9  -9      351.12      313.96     15.37 o 
   2   9  -9       47.15       46.40      7.42 o 
   3   9  -9       86.99      100.20     10.68 o 
   4   9  -9       27.11       22.79      7.71 o 
   5   9  -9       60.94       52.21     15.20 o 
   6   9  -9       15.36       19.79     12.01 o 
   1  10  -9       95.92      104.40      9.86 o 
   2  10  -9        2.41        2.06      5.87 o 
   3  10  -9       51.06       63.35     10.85 o 
   4  10  -9       61.18       83.23     31.78 o 
   5  10  -9        6.17        9.74      9.10 o 
   6  10  -9        7.29       14.43     10.37 o 
   1  11  -9       19.64       37.77     14.31 o 
   2  11  -9        1.00       -3.29      8.35 o 
   3  11  -9       11.59       12.48     10.17 o 
   4  11  -9        0.56        4.16     11.44 o 
   5  11  -9       26.91       34.06     12.47 o 
   1  12  -9       58.67       76.82     12.58 o 
   2  12  -9        0.66        3.89     11.94 o 
   3  12  -9        1.31        6.02     18.82 o 
   4  12  -9       13.32       32.14     12.06 o 
   1  13  -9       20.43        9.39     10.95 o 
   2  13  -9        4.62        7.22     12.17 o 
   0   0  -8     5040.38     5065.14    104.40 o 
   2   0  -8       46.71       57.98      5.08 o 
   4   0  -8       28.53       49.27     10.45 o 
   6   0  -8     1030.83      975.51     39.22 o 
   8   0  -8     1701.31     1592.54     69.32 o 
   0   1  -8     3656.02     3850.11     42.42 o 
   1   1  -8      734.03      751.71     13.31 o 
   2   1  -8     1466.57     1530.65     23.02 o 
   3   1  -8       29.87       34.68      3.24 o 
   4   1  -8       93.20       88.53      5.07 o 
   5   1  -8       75.76       88.23      6.99 o 
   6   1  -8     1445.53     1456.51     36.87 o 
   7   1  -8       68.68       91.60      9.88 o 
   8   1  -8        2.02       18.78     13.22 o 
   9   1  -8        6.18       19.37     23.31 o 
   0   2  -8     9022.28     9490.24    138.48 o 
   1   2  -8      792.53      826.15     13.98 o 
   2   2  -8      943.03      989.08     17.14 o 
   3   2  -8      706.47      723.14     13.31 o 
   4   2  -8       66.84       62.99      7.07 o 
   5   2  -8       30.41       28.90      7.49 o 
   6   2  -8       48.15       71.66     11.38 o 
   7   2  -8        3.41       16.21      7.30 o 
   8   2  -8       98.88      120.46     12.31 o 
   9   2  -8       56.53       73.64     15.74 o 
   0   3  -8        4.87        3.15      2.69 o 
   1   3  -8      170.28      188.58      8.71 o 
   2   3  -8     5584.37     5989.60     80.05 o 
   3   3  -8      563.94      557.34     11.05 o 
   4   3  -8      204.63      203.77     11.20 o 
   5   3  -8      225.05      198.73     11.48 o 
   6   3  -8      299.40      271.35     14.18 o 
   7   3  -8        1.68       16.58     14.35 o 
   8   3  -8        9.11       26.04     11.49 o 
   9   3  -8        7.42        8.28     15.16 o 
   0   4  -8     5692.68     6162.14    121.88 o 
   1   4  -8      380.00      379.48      8.89 o 
   2   4  -8      219.82      187.83      7.38 o 
   3   4  -8      204.28      190.59      5.78 o 
   4   4  -8       71.13       70.44      6.98 o 
   5   4  -8       66.74       64.39      7.58 o 
   6   4  -8       21.68       15.51      6.59 o 
   7   4  -8       11.09        6.79      8.46 o 
   8   4  -8       34.15       31.88     14.50 o 
   0   5  -8      755.98      849.23     24.04 o 
   1   5  -8      121.95      148.38      7.34 o 
   2   5  -8       59.82       56.85      4.31 o 
   3   5  -8      240.90      199.75     15.27 o 
   4   5  -8        0.87        0.30      5.25 o 
   5   5  -8       57.64       47.82     10.64 o 
   6   5  -8        1.02        6.21      8.24 o 
   7   5  -8      157.23      149.17     15.77 o 
   8   5  -8       13.51       12.96      9.15 o 
   0   6  -8     4357.34     4555.57    112.14 o 
   1   6  -8      512.57      484.93     13.60 o 
   2   6  -8       21.13       28.84      4.91 o 
   3   6  -8       47.13       36.54      3.83 o 
   4   6  -8        1.66        3.54      6.45 o 
   5   6  -8       32.71       43.47      9.11 o 
   6   6  -8       20.73       11.51     11.79 o 
   7   6  -8       51.09       59.51     12.18 o 
   8   6  -8       18.33       10.94      9.65 o 
   0   7  -8       29.10       37.15      7.73 o 
   1   7  -8      216.20      200.90      9.11 o 
   2   7  -8      956.36      970.71     22.84 o 
   3   7  -8      261.29      265.16     13.30 o 
   4   7  -8      229.50      227.75     13.49 o 
   5   7  -8       61.88       73.51      8.99 o 
   6   7  -8        4.62       -0.46      8.71 o 
   7   7  -8       20.73       41.31     12.39 o 
   8   7  -8        1.56       11.51     12.92 o 
   0   8  -8       13.11       28.93      7.76 o 
   1   8  -8     1190.78     1111.78     47.85 o 
   2   8  -8       46.51       41.52      6.47 o 
   3   8  -8      273.94      239.16     13.52 o 
   4   8  -8        2.53        7.65      6.76 o 
   5   8  -8       54.31       56.07     10.37 o 
   6   8  -8        9.43       -0.66      8.83 o 
   7   8  -8       28.02       34.07     11.73 o 
   0   9  -8      261.15      184.28     21.44 o 
   1   9  -8      383.27      351.64     15.86 o 
   2   9  -8       12.31       13.99      5.43 o 
   3   9  -8       64.10       76.75      9.77 o 
   4   9  -8       34.31       45.83     13.00 o 
   5   9  -8       19.21        6.79      9.47 o 
   6   9  -8       55.90       60.65     17.15 o 
   7   9  -8       22.34       35.50     13.86 o 
   0  10  -8       82.73       92.28     12.96 o 
   1  10  -8       87.24       94.74     10.80 o 
   2  10  -8        0.65       -4.43      5.92 o 
   3  10  -8       86.43       81.54     10.78 o 
   4  10  -8       18.29       32.36     12.32 o 
   5  10  -8        0.93        6.52      8.72 o 
   6  10  -8       54.20       53.12     13.68 o 
   0  11  -8       62.76       77.83     13.86 o 
   1  11  -8       30.04       41.76      8.71 o 
   2  11  -8        2.49        3.22      8.64 o 
   3  11  -8       13.33       10.67     10.01 o 
   4  11  -8        2.95        8.90      9.27 o 
   5  11  -8       22.29        3.50     10.13 o 
   0  12  -8       16.35       45.18     17.02 o 
   1  12  -8       62.52       66.61     12.33 o 
   2  12  -8       43.35       54.05     18.82 o 
   3  12  -8        0.03       17.64     18.00 o 
   4  12  -8        3.26       13.83     15.63 o 
   0  13  -8        1.68       -2.74     14.95 o 
   1  13  -8        5.55        7.74     10.39 o 
   2  13  -8       22.14       48.81     16.87 o 
   3  13  -8       33.38      129.86     37.40 o 
   2   0  -7     1827.43     1754.68     34.45 o 
   4   0  -7      954.97     1032.93     31.01 o 
   6   0  -7       17.55       19.14     12.37 o 
   8   0  -7       40.27       24.15     11.29 o 
   1   1  -7      355.26      349.81      7.35 o 
   2   1  -7        8.72        0.09      2.26 o 
   3   1  -7      124.29      125.82      4.44 o 
   4   1  -7      609.38      594.91     14.77 o 
   5   1  -7      255.25      294.64     27.72 o 
   6   1  -7      268.29      285.56     12.58 o 
   7   1  -7        4.91        6.74      6.34 o 
   8   1  -7       26.64       12.06     10.70 o 
   9   1  -7        4.75        3.81      9.47 o 
   1   2  -7      829.08      856.07     15.09 o 
   2   2  -7     4830.87     4815.35     59.13 o 
   3   2  -7      163.98      172.23      4.93 o 
   4   2  -7       82.65       73.28      6.46 o 
   5   2  -7       30.68       36.48      5.22 o 
   6   2  -7       26.13       43.11      6.01 o 
   7   2  -7        8.24        7.76      5.53 o 
   8   2  -7       26.30       25.36      8.47 o 
   9   2  -7       35.58       27.05     13.56 o 
   1   3  -7      302.21      355.91      8.13 o 
   2   3  -7     1714.03     1941.19     27.46 o 
   3   3  -7      235.06      209.38      5.82 o 
   4   3  -7       56.93       57.39      5.73 o 
   5   3  -7      260.69      249.88     22.15 o 
   6   3  -7       13.93       25.25      5.05 o 
   7   3  -7       16.68       25.31      7.72 o 
   8   3  -7       24.47       10.95      8.61 o 
   9   3  -7       19.90       28.79     21.21 o 
   1   4  -7      502.08      497.64     10.49 o 
   2   4  -7     3132.01     3351.10     47.33 o 
   3   4  -7      131.49      102.13      8.93 o 
   4   4  -7      130.73      143.85      8.34 o 
   5   4  -7       30.05       37.53      7.99 o 
   6   4  -7      140.81      123.69     11.10 o 
   7   4  -7       32.66       20.93      8.78 o 
   8   4  -7       14.26       19.47      9.80 o 
   9   4  -7        6.55       19.87     13.65 o 
   1   5  -7      131.50      135.68      5.68 o 
   2   5  -7       50.58       62.97      3.97 o 
   3   5  -7      247.40      219.81      7.09 o 
   4   5  -7      854.83      854.97     24.65 o 
   5   5  -7      135.76      130.22     15.92 o 
   6   5  -7       34.21       39.07      7.67 o 
   7   5  -7       97.05       95.72     14.09 o 
   8   5  -7        4.94        1.74      8.69 o 
   1   6  -7      783.65      817.02     16.87 o 
   2   6  -7     1232.85     1231.86     25.09 o 
   3   6  -7       21.70       22.38      4.19 o 
   4   6  -7       28.69       41.89      6.40 o 
   5   6  -7       67.14       64.97      8.40 o 
   6   6  -7       28.91       49.89      9.38 o 
   7   6  -7       39.71       48.86     10.86 o 
   8   6  -7        2.29        7.78      9.47 o 
   1   7  -7      321.96      331.17     10.17 o 
   2   7  -7      289.29      313.96     11.39 o 
   3   7  -7      510.35      487.51     14.65 o 
   4   7  -7        5.60       15.79      7.26 o 
   5   7  -7       24.14       22.50      6.67 o 
   6   7  -7       68.27       73.43     11.90 o 
   7   7  -7       75.87       82.92     14.01 o 
   8   7  -7        2.11       -0.39     12.13 o 
   1   8  -7     1441.22     1391.72     34.90 o 
   2   8  -7      207.54      202.57     10.01 o 
   3   8  -7      161.88      138.27     11.23 o 
   4   8  -7       16.93       24.19     12.26 o 
   5   8  -7       16.87       22.23      8.95 o 
   6   8  -7       14.73       33.18     10.72 o 
   7   8  -7       21.00        6.10      9.83 o 
   1   9  -7      211.33      235.88     12.35 o 
   2   9  -7      104.75      102.47      7.91 o 
   3   9  -7      232.25      227.71     14.45 o 
   4   9  -7        3.67        2.48      6.61 o 
   5   9  -7       15.82       34.64      9.46 o 
   6   9  -7       56.68       81.32     14.01 o 
   7   9  -7       43.19       41.10     12.74 o 
   1  10  -7       66.62       97.01     10.67 o 
   2  10  -7        1.76       10.44      6.05 o 
   3  10  -7       72.43       77.94     11.27 o 
   4  10  -7       18.73       11.46      9.42 o 
   5  10  -7        0.25       -4.46      9.05 o 
   6  10  -7        1.88       -0.77      8.64 o 
   1  11  -7       14.13       17.54      8.04 o 
   2  11  -7        4.78        7.57      6.49 o 
   3  11  -7       21.20       32.45     11.69 o 
   4  11  -7       15.94       21.03     10.48 o 
   5  11  -7       21.77       31.03     11.85 o 
   1  12  -7       86.66      175.26     58.24 o 
   2  12  -7       12.64       22.95     13.73 o 
   3  12  -7       12.71       19.44      9.16 o 
   4  12  -7       34.90       35.68     12.45 o 
   1  13  -7       21.75       43.00     14.37 o 
   2  13  -7        9.56       20.36     14.01 o 
   3  13  -7       11.96       13.12     13.15 o 
   0   0  -6    13023.19    12631.69    222.13 o 
   2   0  -6     6964.86     7503.45    124.15 o 
   4   0  -6     5665.48     6173.83    145.14 o 
   6   0  -6     1202.76     1206.23     49.62 o 
   8   0  -6      135.41      146.07     16.93 o 
   0   1  -6     4523.86     4573.58     52.83 o 
   1   1  -6      535.75      499.06      8.89 o 
   2   1  -6      326.81      296.97      5.79 o 
   3   1  -6      623.19      647.28     10.53 o 
   4   1  -6      365.28      352.45     15.39 o 
   5   1  -6      233.51      244.10      9.49 o 
   6   1  -6     1252.96     1265.37     31.75 o 
   7   1  -6        1.30       18.59      9.74 o 
   8   1  -6      166.70      170.72     13.23 o 
   9   1  -6        6.98        1.71      8.78 o 
   0   2  -6    13372.11    14121.69    197.50 o 
   1   2  -6      333.70      303.38      5.42 o 
   2   2  -6       92.91       95.90      3.53 o 
   3   2  -6       45.16       39.09      2.78 o 
   4   2  -6      114.25      130.97      6.32 o 
   5   2  -6      131.46      129.00     12.59 o 
   6   2  -6       65.05       64.09      8.65 o 
   7   2  -6       40.65       42.53      7.69 o 
   8   2  -6       74.20       74.62     10.69 o 
   9   2  -6        5.38       25.03     24.18 o 
   0   3  -6     2309.27     2527.45     44.68 o 
   1   3  -6     1462.88     1507.07     19.46 o 
   2   3  -6     5400.19     5607.10     67.66 o 
   3   3  -6      546.09      477.45     13.45 o 
   4   3  -6      123.33      125.00      9.25 o 
   5   3  -6      323.29      289.54     10.76 o 
   6   3  -6      179.73      183.52      9.72 o 
   7   3  -6       22.28       34.08     12.18 o 
   8   3  -6        6.72        5.05      7.07 o 
   9   3  -6        9.28        9.02     11.71 o 
   0   4  -6       21.11       41.85     11.03 o 
   1   4  -6      459.47      418.67      9.02 o 
   2   4  -6      210.12      239.84      6.06 o 
   3   4  -6      312.25      310.09     10.55 o 
   4   4  -6        5.73        8.36      5.93 o 
   5   4  -6        3.55        0.33      4.19 o 
   6   4  -6        7.65       13.53      5.32 o 
   7   4  -6       50.04       56.77     10.48 o 
   8   4  -6       32.14       51.78     14.16 o 
   9   4  -6        0.01       -0.36     11.01 o 
   0   5  -6      509.12      524.48     16.47 o 
   1   5  -6       67.96       80.35      4.25 o 
   2   5  -6      502.28      476.97     14.76 o 
   3   5  -6      293.33      267.62     10.53 o 
   4   5  -6       42.16       34.21     11.46 o 
   5   5  -6      468.99      455.35     16.74 o 
   6   5  -6      134.80      156.51     13.09 o 
   7   5  -6       18.95       -0.41      8.10 o 
   8   5  -6       58.27       60.60     12.90 o 
   0   6  -6       31.19       47.50      8.61 o 
   1   6  -6      804.20      788.73     16.16 o 
   2   6  -6      238.86      255.47      8.82 o 
   3   6  -6      125.61      113.68      8.55 o 
   4   6  -6      625.00      531.73     30.68 o 
   5   6  -6       36.73       50.96      7.55 o 
   6   6  -6       13.47       24.30      9.74 o 
   7   6  -6       15.34       42.61     10.31 o 
   8   6  -6       12.79       25.04     12.41 o 
   0   7  -6      258.71      255.24     14.25 o 
   1   7  -6      227.87      223.81      9.05 o 
   2   7  -6     1194.15     1210.94     25.70 o 
   3   7  -6      507.76      452.12     18.48 o 
   4   7  -6       20.98       27.37      5.76 o 
   5   7  -6       51.40       70.69      8.36 o 
   6   7  -6       10.02       23.00     15.03 o 
   7   7  -6       54.88       58.39     12.40 o 
   8   7  -6        6.85       21.67     10.02 o 
   0   8  -6      201.09      169.27     14.18 o 
   1   8  -6      723.00      715.58     18.91 o 
   2   8  -6        8.45        5.95      4.34 o 
   3   8  -6      144.27      161.89     11.55 o 
   4   8  -6        4.73       -0.78      5.75 o 
   5   8  -6      178.92      141.13     15.04 o 
   6   8  -6       37.06       46.46     12.13 o 
   7   8  -6       16.52       28.76      9.65 o 
   0   9  -6      192.91      157.86     17.62 o 
   1   9  -6       87.95      101.90      8.65 o 
   2   9  -6       84.38       89.76     11.53 o 
   3   9  -6      483.45      485.00     20.59 o 
   4   9  -6       31.17       23.80     10.54 o 
   5   9  -6       74.86       67.02     13.95 o 
   6   9  -6       80.63       54.15     12.40 o 
   7   9  -6       11.64       24.85     11.42 o 
   0  10  -6       23.79        9.43     13.42 o 
   1  10  -6      133.74      120.87     11.58 o 
   2  10  -6       80.76      100.66     17.11 o 
   3  10  -6       34.65       47.09     10.45 o 
   4  10  -6      141.28      126.98     15.43 o 
   5  10  -6        0.54       -6.37      9.01 o 
   6  10  -6       75.46       67.23     15.43 o 
   0  11  -6       31.91       32.85     12.39 o 
   1  11  -6        3.95       19.04     14.16 o 
   2  11  -6        0.60        3.62      7.51 o 
   3  11  -6       45.46       42.51     11.25 o 
   4  11  -6        1.46       24.60     12.56 o 
   5  11  -6       22.22       17.14     10.64 o 
   0  12  -6       31.82       -2.20     10.94 o 
   1  12  -6       74.50       84.63     12.46 o 
   2  12  -6        4.38        3.49     10.39 o 
   3  12  -6        4.29       -0.73      7.85 o 
   4  12  -6       10.98        3.03      9.92 o 
   0  13  -6       21.53       20.47     14.98 o 
   1  13  -6       15.29       23.95     20.79 o 
   2  13  -6        2.23       13.51     11.17 o 
   3  13  -6       30.09       28.50     27.21 o 
   0  14  -6       66.28       33.35     27.53 o 
   2   0  -5      566.46      556.55     14.02 o 
   4   0  -5     5180.90     5583.31    126.96 o 
   6   0  -5     3146.47     3161.19     92.67 o 
   8   0  -5       97.82       77.06     19.69 o 
   1   1  -5     1009.47      961.56     21.61 o 
   2   1  -5       64.84       65.51      4.09 o 
   3   1  -5      357.78      377.89      8.90 o 
   4   1  -5     6596.25     6899.46    108.61 o 
   5   1  -5      117.56      125.12      7.20 o 
   6   1  -5       49.07       55.69      7.45 o 
   7   1  -5       49.87       55.82      7.24 o 
   8   1  -5       51.01       68.40     10.12 o 
   9   1  -5        2.14        2.64      8.61 o 
   1   2  -5      617.05      616.63      9.02 o 
   2   2  -5     1175.60     1243.89     15.17 o 
   3   2  -5      288.78      286.65     10.91 o 
   4   2  -5      145.51      142.34      7.12 o 
   5   2  -5      201.38      197.40      8.47 o 
   6   2  -5       33.53       46.25      6.01 o 
   7   2  -5       75.64       77.19      7.87 o 
   8   2  -5       14.89       17.34      7.69 o 
   9   2  -5        1.06        6.13      9.53 o 
   1   3  -5      407.50      408.13      7.65 o 
   2   3  -5        8.81       15.88      1.99 o 
   3   3  -5      644.54      579.17     16.13 o 
   4   3  -5     3767.77     3794.99     63.05 o 
   5   3  -5      195.98      190.30     10.87 o 
   6   3  -5      158.38      154.24      8.93 o 
   7   3  -5       47.97       61.31     13.95 o 
   8   3  -5       37.01       31.94      8.69 o 
   9   3  -5        4.20       17.16     14.30 o 
   1   4  -5      344.88      321.45      6.84 o 
   2   4  -5     2425.43     2520.15     35.31 o 
   3   4  -5      362.60      338.89     20.18 o 
   4   4  -5       13.80       14.81      4.60 o 
   5   4  -5        1.43        1.22      4.46 o 
   6   4  -5      172.66      172.64      9.30 o 
   7   4  -5       53.97       45.46      8.32 o 
   8   4  -5        3.07       13.67      8.87 o 
   9   4  -5        0.62        0.88     10.93 o 
   1   5  -5       66.72       64.12      5.66 o 
   2   5  -5      563.54      594.12     12.36 o 
   3   5  -5      179.14      165.89     12.24 o 
   4   5  -5      701.81      700.28     19.87 o 
   5   5  -5      550.89      533.07     17.77 o 
   6   5  -5        5.31       10.10      7.21 o 
   7   5  -5       14.31       -0.02      9.78 o 
   8   5  -5        0.92        5.35      9.77 o 
   1   6  -5      672.59      679.10     14.74 o 
   2   6  -5      962.22      965.68     19.64 o 
   3   6  -5      184.08      165.04     11.17 o 
   4   6  -5       32.67       33.80      6.29 o 
   5   6  -5       17.78       33.49      9.40 o 
   6   6  -5        0.43       23.51     14.22 o 
   7   6  -5        1.11       15.13     10.13 o 
   8   6  -5       11.89       18.65     14.54 o 
   1   7  -5      437.17      437.71     12.35 o 
   2   7  -5       63.03       68.12      5.81 o 
   3   7  -5      457.40      427.95     12.09 o 
   4   7  -5      357.06      331.59     17.94 o 
   5   7  -5       58.93       79.05     11.07 o 
   6   7  -5       77.57       83.07     12.18 o 
   7   7  -5        0.47       14.66     14.99 o 
   8   7  -5       22.82       12.38     11.10 o 
   1   8  -5      258.00      273.58     11.45 o 
   2   8  -5       19.48       25.99      5.15 o 
   3   8  -5      536.76      470.60     15.29 o 
   4   8  -5        7.07        9.25      6.06 o 
   5   8  -5      358.79      343.41     20.55 o 
   6   8  -5        8.39        3.72      7.83 o 
   7   8  -5       23.12       17.69     13.58 o 
   1   9  -5       48.70       54.89      6.92 o 
   2   9  -5       18.31       27.95      6.47 o 
   3   9  -5      281.31      278.99     18.10 o 
   4   9  -5      117.73      122.58     13.83 o 
   5   9  -5      132.44      145.00     15.08 o 
   6   9  -5       18.79       19.28     12.07 o 
   7   9  -5        0.21        4.86     10.75 o 
   1  10  -5      197.04      217.65     13.65 o 
   2  10  -5       97.62      105.32     10.99 o 
   3  10  -5       32.17       38.43     10.68 o 
   4  10  -5       92.46      101.18     14.14 o 
   5  10  -5        6.27       18.31     10.72 o 
   6  10  -5      122.38       94.24     16.57 o 
   1  11  -5        8.01        7.45      5.93 o 
   2  11  -5        4.60       12.94      6.59 o 
   3  11  -5       53.35       57.35      9.46 o 
   4  11  -5        5.23        4.75     10.28 o 
   5  11  -5       32.87       42.39     12.61 o 
   6  11  -5        4.22      -11.24     13.85 o 
   1  12  -5       56.06       53.79     15.65 o 
   2  12  -5       57.88       37.29     13.85 o 
   3  12  -5       28.40       33.60     12.90 o 
   4  12  -5        5.70        4.01     11.22 o 
   5  12  -5       13.98        5.11     10.42 o 
   1  13  -5        9.75        8.84     11.23 o 
   2  13  -5        6.26       21.42     18.49 o 
   3  13  -5       25.96        0.76     15.88 o 
   1  14  -5        0.85      -10.95     13.49 o 
   0   0  -4     7952.08     7732.27     81.52 o 
   2   0  -4     5987.24     6326.33     83.88 o 
   4   0  -4      946.78      915.59     34.34 o 
   6   0  -4      234.23      219.66     14.00 o 
   8   0  -4        2.25       20.98     11.30 o 
   0   1  -4      655.46      573.98     15.33 o 
   1   1  -4      769.04      729.74      9.23 o 
   2   1  -4      477.09      482.43      6.43 o 
   3   1  -4      298.02      298.17      7.18 o 
   4   1  -4     2516.58     2683.47     50.74 o 
   5   1  -4      123.35      122.80      7.94 o 
   6   1  -4       75.21       90.83      6.88 o 
   7   1  -4       67.53       62.07      7.12 o 
   8   1  -4        1.15       -2.86      6.39 o 
   9   1  -4        1.83        9.44      9.47 o 
   0   2  -4    26593.46    26341.31    349.22 o 
   1   2  -4      198.57      194.73      4.83 o 
   2   2  -4      771.87      787.42      9.73 o 
   3   2  -4      592.80      573.09     12.54 o 
   4   2  -4       58.32       59.59      6.62 o 
   5   2  -4       36.13       48.14      5.24 o 
   6   2  -4      163.40      155.63      9.62 o 
   7   2  -4       24.94       37.73      7.93 o 
   8   2  -4       49.09       64.12     10.28 o 
   9   2  -4        1.55        5.21      9.91 o 
   0   3  -4     1295.70     1291.88     23.78 o 
   1   3  -4      990.64      990.77     14.19 o 
   2   3  -4       40.63       37.60      3.59 o 
   3   3  -4      226.40      218.07      7.41 o 
   4   3  -4      549.59      557.32     12.75 o 
   5   3  -4      156.58      151.36     10.36 o 
   6   3  -4       27.53       32.73      6.23 o 
   7   3  -4       63.71       59.25      8.50 o 
   8   3  -4        1.52       -8.49      8.49 o 
   9   3  -4       11.96       16.92     11.92 o 
   0   4  -4     6892.45     7318.88    129.41 o 
   1   4  -4      365.79      348.55      7.70 o 
   2   4  -4      626.24      655.18     11.48 o 
   3   4  -4      673.01      653.00     15.52 o 
   4   4  -4      235.85      233.58      9.50 o 
   5   4  -4       31.22       34.31      4.98 o 
   6   4  -4       57.71       67.77      7.21 o 
   7   4  -4       23.25       25.16      7.14 o 
   8   4  -4       44.26       48.20     11.76 o 
   9   4  -4        3.63        3.22     12.20 o 
   0   5  -4       77.88      117.33     10.07 o 
   1   5  -4      163.91      179.31      6.13 o 
   2   5  -4      409.34      396.03      8.94 o 
   3   5  -4      548.92      543.13     15.96 o 
   4   5  -4       68.83       80.01      6.85 o 
   5   5  -4      334.13      312.70     12.68 o 
   6   5  -4      258.79      259.22     15.64 o 
   7   5  -4        1.74       10.25      7.52 o 
   8   5  -4        5.18       -9.46      9.46 o 
   9   5  -4        6.58       -7.42     13.30 o 
   0   6  -4     3726.52     3881.48     71.48 o 
   1   6  -4      872.26      908.21     18.04 o 
   2   6  -4       18.13       24.69      4.14 o 
   3   6  -4      410.12      376.42     13.46 o 
   4   6  -4      114.93      113.81      7.95 o 
   5   6  -4       56.92       65.88      9.93 o 
   6   6  -4      236.69      197.71     14.74 o 
   7   6  -4        4.36        9.68      7.46 o 
   8   6  -4       22.57       20.08     10.37 o 
   0   7  -4      497.70      514.39     16.87 o 
   1   7  -4       78.88       78.78      5.38 o 
   2   7  -4       55.34       59.01      5.65 o 
   3   7  -4      399.70      405.12     16.41 o 
   4   7  -4      497.14      489.09     17.35 o 
   5   7  -4      210.27      205.28     14.89 o 
   6   7  -4        5.35       21.68     12.07 o 
   7   7  -4       38.82       30.33     18.35 o 
   8   7  -4        0.40       10.52     11.13 o 
   0   8  -4      658.31      618.24     20.43 o 
   1   8  -4      141.10      158.09     19.48 o 
   2   8  -4        2.20       -2.82      5.79 o 
   3   8  -4      771.10      771.95     35.49 o 
   4   8  -4       25.18       19.28      6.28 o 
   5   8  -4      206.43      195.25     27.09 o 
   6   8  -4        9.77       26.63     16.11 o 
   7   8  -4        2.62       16.00     11.12 o 
   0   9  -4       28.84       51.63     30.79 o 
   1   9  -4       61.91       58.45      8.33 o 
   2   9  -4       26.15       35.65      7.67 o 
   3   9  -4      185.04      163.71     13.79 o 
   4   9  -4      533.53      506.37     25.99 o 
   5   9  -4      304.54      298.39     27.32 o 
   6   9  -4        4.61        7.68     11.15 o 
   7   9  -4        9.12       12.41     10.79 o 
   0  10  -4      298.40      286.78     21.91 o 
   1  10  -4      217.65      226.00     12.18 o 
   2  10  -4       75.07       76.21      8.65 o 
   3  10  -4       12.03       25.05      7.81 o 
   4  10  -4        1.29        7.96      9.87 o 
   5  10  -4        0.02       -0.76      8.78 o 
   6  10  -4       31.73       44.80     12.87 o 
   0  11  -4       34.21       13.86     11.81 o 
   1  11  -4        6.43        6.28      7.91 o 
   2  11  -4        1.50        1.17      6.16 o 
   3  11  -4       51.18       64.79     10.14 o 
   4  11  -4       27.50       31.70     12.06 o 
   5  11  -4       29.14       49.58     15.18 o 
   6  11  -4       32.28       23.06     14.68 o 
   0  12  -4        4.43        7.14     11.30 o 
   1  12  -4        8.51       27.67      9.55 o 
   2  12  -4       25.05       14.72     12.65 o 
   3  12  -4       60.64       80.52     10.94 o 
   4  12  -4       11.64       18.77     15.56 o 
   5  12  -4       16.58       12.82     11.25 o 
   0  13  -4       11.83        2.32     10.62 o 
   1  13  -4       36.75       47.71     14.53 o 
   2  13  -4        0.16       -8.71     10.94 o 
   3  13  -4       10.47       10.55      8.84 o 
   0  14  -4        3.04       -5.45     12.39 o 
   1  14  -4        3.45        4.55     11.89 o 
   2   0  -3    80638.18    81742.23   1251.28 o 
   4   0  -3     5931.96     6412.16    262.35 o 
   6   0  -3      116.09      153.31     34.93 o 
   8   0  -3       15.51       36.20     12.85 o 
   1   1  -3      156.22      166.98      3.84 o 
   2   1  -3     1178.30     1223.67     21.00 o 
   3   1  -3      554.00      510.15     10.79 o 
   4   1  -3     2299.20     2312.66     37.28 o 
   5   1  -3      258.56      263.83      8.68 o 
   6   1  -3      201.25      200.55      9.57 o 
   7   1  -3       51.83       49.21      6.44 o 
   8   1  -3       25.25       37.13      9.01 o 
   9   1  -3        8.87       16.00      9.35 o 
   1   2  -3      461.67      430.09      7.53 o 
   2   2  -3     5485.16     5642.47     85.83 o 
   3   2  -3      429.37      421.31      9.07 o 
   4   2  -3       35.97       33.64      3.63 o 
   5   2  -3       72.21       75.52      5.09 o 
   6   2  -3      145.65      158.43     13.16 o 
   7   2  -3       26.54       24.79      7.48 o 
   8   2  -3       41.80       61.68      9.41 o 
   9   2  -3       20.02       25.22     10.92 o 
   1   3  -3     3655.40     3566.71     38.12 o 
   2   3  -3        8.01        7.39      2.04 o 
   3   3  -3       43.99       43.95      2.95 o 
   4   3  -3     2979.36     3037.16     47.95 o 
   5   3  -3      174.47      176.07      7.37 o 
   6   3  -3       25.29       20.21      4.71 o 
   7   3  -3       69.50       78.62     11.83 o 
   8   3  -3        1.67        0.03      5.80 o 
   9   3  -3        5.34        3.13     12.58 o 
   1   4  -3     1081.56     1015.14     15.39 o 
   2   4  -3      854.61      770.93     20.47 o 
   3   4  -3      350.73      299.31     11.33 o 
   4   4  -3      335.35      326.26     11.19 o 
   5   4  -3       12.90       15.87      4.27 o 
   6   4  -3      269.79      262.23     12.30 o 
   7   4  -3       12.22       25.95     11.35 o 
   8   4  -3       11.39        0.14      8.25 o 
   9   4  -3        6.49       15.44     15.76 o 
   1   5  -3      496.00      520.29     10.46 o 
   2   5  -3      192.24      202.34      6.38 o 
   3   5  -3     1316.42     1350.22     28.23 o 
   4   5  -3      245.94      231.93      8.99 o 
   5   5  -3      131.52      131.81      9.34 o 
   6   5  -3        2.56       16.12      6.98 o 
   7   5  -3       29.31       27.38      9.22 o 
   8   5  -3        4.75        6.43      8.18 o 
   9   5  -3        1.27      -12.48     12.48 o 
   1   6  -3      946.19      944.95     18.47 o 
   2   6  -3      110.49      132.49      5.60 o 
   3   6  -3      130.41      131.69      8.53 o 
   4   6  -3       34.33       44.90      5.49 o 
   5   6  -3        0.60        2.84      7.05 o 
   6   6  -3      294.19      273.91     17.45 o 
   7   6  -3       27.52       40.75     10.56 o 
   8   6  -3        1.24       -3.49      8.80 o 
   1   7  -3       64.29       68.20      5.65 o 
   2   7  -3       10.17       24.73      4.04 o 
   3   7  -3      387.14      381.33     16.00 o 
   4   7  -3      187.54      169.12      9.64 o 
   5   7  -3      300.96      302.15     18.13 o 
   6   7  -3       11.21       14.78      8.45 o 
   7   7  -3       57.58       59.96     11.30 o 
   8   7  -3       12.42        6.91     11.26 o 
   1   8  -3      267.51      262.51     12.58 o 
   2   8  -3      175.46      156.82      9.85 o 
   3   8  -3      280.29      264.23     10.96 o 
   4   8  -3       20.37       16.44      7.68 o 
   5   8  -3        3.73       17.08      8.93 o 
   6   8  -3        1.13       13.26      8.70 o 
   7   8  -3      139.64      142.35     17.45 o 
   8   8  -3       17.19        3.19     10.83 o 
   1   9  -3       72.90       90.90      9.35 o 
   2   9  -3       26.36       42.36      7.18 o 
   3   9  -3      237.20      226.22     11.81 o 
   4   9  -3        6.28       15.95      7.99 o 
   5   9  -3      293.91      271.41     19.64 o 
   6   9  -3       37.92       52.20     11.43 o 
   7   9  -3        5.89       15.48     16.19 o 
   1  10  -3      174.59      214.81     16.73 o 
   2  10  -3      545.63      467.69     20.13 o 
   3  10  -3       22.04       33.38      8.94 o 
   4  10  -3      128.61      146.69     15.05 o 
   5  10  -3        0.39        7.60      8.78 o 
   6  10  -3        0.31        2.12      9.17 o 
   1  11  -3       15.67       15.86      6.92 o 
   2  11  -3       14.77       29.88      9.77 o 
   3  11  -3       74.51       98.79     12.98 o 
   4  11  -3        5.11       31.87      9.56 o 
   5  11  -3       29.73       27.69     13.57 o 
   6  11  -3        0.13       -4.25      9.85 o 
   1  12  -3       28.50       31.16      9.48 o 
   2  12  -3        1.34        2.74      9.55 o 
   3  12  -3       60.30       30.58     12.19 o 
   4  12  -3        3.99       11.43     11.88 o 
   5  12  -3       10.25        7.69     11.87 o 
   1  13  -3       55.62       53.85     12.38 o 
   2  13  -3        5.70       10.97     12.85 o 
   3  13  -3        3.54        2.11      8.59 o 
   1  14  -3       16.18       15.37     13.73 o 
   2   0  -2    40579.91    42874.47    761.50 o 
   4   0  -2     3624.13     4012.27    111.48 o 
   6   0  -2       71.21       77.38      8.64 o 
   8   0  -2      115.24      118.81     16.82 o 
   1   1  -2       73.02       71.89      1.85 o 
   2   1  -2    13441.99    13768.79    135.98 o 
   3   1  -2      795.46      717.85     12.50 o 
   4   1  -2      277.90      266.68      7.68 o 
   5   1  -2       66.97       74.43      4.68 o 
   6   1  -2      777.76      792.85     20.25 o 
   7   1  -2        2.84        6.51      4.32 o 
   8   1  -2        3.03       -4.68      6.97 o 
   9   1  -2       21.10       23.74     12.69 o 
   0   2  -2      976.91      995.82     43.14 o 
   1   2  -2     1577.77     1459.07     16.39 o 
   2   2  -2     1943.75     1920.27     22.42 o 
   3   2  -2      153.49      131.26      4.35 o 
   4   2  -2      119.55      107.23      4.87 o 
   5   2  -2      116.30      107.32      5.57 o 
   6   2  -2       34.84       40.75      4.96 o 
   7   2  -2       45.15       49.67      8.14 o 
   8   2  -2      101.81       99.73      9.83 o 
   9   2  -2       23.46       20.33     10.68 o 
   0   3  -2      424.61      447.92      8.49 o 
   1   3  -2     1351.74     1293.01     25.43 o 
   2   3  -2     1625.93     1603.32     17.79 o 
   3   3  -2      148.36      150.83      4.46 o 
   4   3  -2        3.66       -0.84      2.96 o 
   5   3  -2      225.86      206.13     10.69 o 
   6   3  -2      940.03      955.35     27.27 o 
   7   3  -2       45.21       46.06      7.87 o 
   8   3  -2      192.99      172.32     14.09 o 
   9   3  -2        5.54        4.32     10.13 o 
   0   4  -2     5364.21     5673.12    122.61 o 
   1   4  -2     1690.65     1681.59     22.68 o 
   2   4  -2       17.39       18.33      2.93 o 
   3   4  -2       95.57       88.69      7.04 o 
   4   4  -2       26.09       27.18      2.81 o 
   5   4  -2       36.71       41.69      7.79 o 
   6   4  -2        8.53       15.79      6.28 o 
   7   4  -2       18.00       18.49      6.56 o 
   8   4  -2       39.12       48.62     11.85 o 
   9   4  -2       16.24       12.56     11.58 o 
   0   5  -2       19.18       23.15      3.76 o 
   1   5  -2      232.62      236.71      6.33 o 
   2   5  -2     1334.26     1337.61     24.04 o 
   3   5  -2     1211.92     1207.72     19.34 o 
   4   5  -2      102.90      108.34      5.66 o 
   5   5  -2      102.99       92.59      7.25 o 
   6   5  -2      322.16      315.39     17.69 o 
   7   5  -2       35.69       52.26     10.11 o 
   8   5  -2        0.17       18.61     10.21 o 
   9   5  -2        1.33        2.82     11.76 o 
   0   6  -2      928.35      853.58     21.10 o 
   1   6  -2      863.64      867.04     18.89 o 
   2   6  -2      548.96      585.61     14.68 o 
   3   6  -2      180.23      168.38      5.83 o 
   4   6  -2      275.71      255.29      9.68 o 
   5   6  -2       34.19       40.03      8.35 o 
   6   6  -2        8.01       -1.67      7.15 o 
   7   6  -2       40.37       36.23     17.48 o 
   8   6  -2       14.83       13.75      8.87 o 
   0   7  -2      310.80      358.30     12.49 o 
   1   7  -2       64.12       78.92      6.32 o 
   2   7  -2       20.93       24.81      4.70 o 
   3   7  -2      269.04      266.79     10.20 o 
   4   7  -2       11.73       22.61      6.97 o 
   5   7  -2      223.19      224.88     16.21 o 
   6   7  -2      238.79      227.67     16.99 o 
   7   7  -2       33.91       50.04     10.94 o 
   8   7  -2       99.67      102.80     15.93 o 
   0   8  -2       19.04       21.61      4.82 o 
   1   8  -2      401.85      394.99     16.60 o 
   2   8  -2       85.39       80.71      7.07 o 
   3   8  -2      106.26      115.99      7.50 o 
   4   8  -2       37.79       36.25      8.35 o 
   5   8  -2       65.76       92.81     11.81 o 
   6   8  -2        0.07        0.45     11.11 o 
   7   8  -2      226.65      240.75     19.82 o 
   8   8  -2       10.06        1.23      9.03 o 
   0   9  -2      850.11      779.31     26.24 o 
   1   9  -2       33.69       42.21     11.24 o 
   2   9  -2      284.00      260.68     13.04 o 
   3   9  -2      271.31      259.87     13.98 o 
   4   9  -2        6.34       43.63     23.63 o 
   5   9  -2      172.06      172.21     16.79 o 
   6   9  -2        2.30       23.36     22.95 o 
   7   9  -2        9.80       11.01     11.58 o 
   0  10  -2       91.25       93.53     21.71 o 
   1  10  -2      255.36      264.17     15.86 o 
   2  10  -2      408.12      361.53     17.33 o 
   3  10  -2       29.96       36.47      6.85 o 
   4  10  -2      253.39      248.98     18.20 o 
   5  10  -2        0.69        1.29      8.41 o 
   6  10  -2        0.90        0.52      7.79 o 
   0  11  -2       12.35        9.59     10.99 o 
   1  11  -2        9.40        3.66      5.95 o 
   2  11  -2       12.38        3.83      6.22 o 
   3  11  -2       63.75       55.79     11.32 o 
   4  11  -2       28.61       26.70      9.89 o 
   5  11  -2       28.77       32.21     10.88 o 
   6  11  -2        0.30       24.26     10.09 o 
   0  12  -2       97.64      113.13     35.33 o 
   1  12  -2       78.01       94.01     12.32 o 
   2  12  -2       11.53        9.14      7.97 o 
   3  12  -2       10.14       -3.05      7.96 o 
   4  12  -2        6.93       12.67     13.26 o 
   5  12  -2       10.07       -1.77     10.43 o 
   0  13  -2        5.21       10.87     15.39 o 
   1  13  -2       17.28       20.94     10.55 o 
   2  13  -2        7.78       -2.59     10.31 o 
   3  13  -2       15.33       13.77     12.78 o 
   4  13  -2        0.90       -3.97     15.03 o 
   0  14  -2       11.36       15.95     15.05 o 
   1  14  -2       34.92       61.61     21.07 o 
   2   0  -1     4064.74     4667.49    163.56 o 
   4   0  -1     2204.27     2501.30     54.03 o 
   6   0  -1       12.92        6.31      6.46 o 
   8   0  -1       48.92       30.50     21.56 o 
   1   1  -1      271.99      247.55      4.57 o 
   2   1  -1     9741.38     9866.37     76.87 o 
   3   1  -1      280.24      270.65      5.65 o 
   4   1  -1     2009.39     1965.31     30.46 o 
   5   1  -1       37.34       39.74      4.91 o 
   6   1  -1       83.51       94.32      6.11 o 
   7   1  -1       41.48       55.25      7.75 o 
   8   1  -1       38.08       30.12      8.55 o 
   9   1  -1       27.57       38.40     11.68 o 
   1   2  -1     2380.42     2165.57     36.01 o 
   2   2  -1     5213.39     5221.13     51.95 o 
   3   2  -1       84.64       79.38      4.64 o 
   4   2  -1      347.36      337.63      7.96 o 
   5   2  -1       26.12       28.98      3.81 o 
   6   2  -1      230.17      232.11     10.70 o 
   7   2  -1       10.92       21.41      5.92 o 
   8   2  -1        5.28       11.40      7.12 o 
   9   2  -1       17.44       28.20     17.37 o 
   1   3  -1       83.51       85.86      3.20 o 
   2   3  -1      596.36      570.33     13.99 o 
   3   3  -1      945.15      905.07     13.46 o 
   4   3  -1      823.58      776.56     13.83 o 
   5   3  -1       87.86       76.57      4.29 o 
   6   3  -1      222.89      202.39     11.32 o 
   7   3  -1       20.80       33.15      7.52 o 
   8   3  -1       21.52       10.66      6.87 o 
   9   3  -1       14.84       15.89     11.11 o 
   1   4  -1     2292.51     2410.48     34.99 o 
   2   4  -1     1962.88     2130.31     79.85 o 
   3   4  -1        1.28        2.17      2.26 o 
   4   4  -1      133.25      125.98      5.64 o 
   5   4  -1       36.86       46.89      5.44 o 
   6   4  -1        5.47       -3.68      5.17 o 
   7   4  -1       13.84       14.20      6.19 o 
   8   4  -1       31.53       27.39     10.00 o 
   9   4  -1       13.34       19.74     11.74 o 
   1   5  -1     1657.09     1756.26     29.67 o 
   2   5  -1        3.99        5.78      2.46 o 
   3   5  -1      341.39      313.40      6.91 o 
   4   5  -1      914.64      805.56     43.79 o 
   5   5  -1       92.28       80.17      6.40 o 
   6   5  -1       45.03       49.79      8.87 o 
   7   5  -1       48.88       61.48     10.80 o 
   8   5  -1       41.85       66.17     15.67 o 
   9   5  -1        2.42       12.66     11.03 o 
   1   6  -1      887.84      935.73     19.74 o 
   2   6  -1     1347.63     1389.01     28.54 o 
   3   6  -1      329.67      330.38      9.90 o 
   4   6  -1      264.48      244.01     23.01 o 
   5   6  -1       40.11       37.57      8.82 o 
   6   6  -1        3.11        5.04      9.19 o 
   7   6  -1       37.12       48.05     13.63 o 
   8   6  -1       35.01       25.31     12.27 o 
   1   7  -1       55.57       59.03      7.09 o 
   2   7  -1        4.20        1.25      4.32 o 
   3   7  -1       30.03       34.87      4.80 o 
   4   7  -1      164.39      139.76     11.09 o 
   5   7  -1      284.54      292.76     17.08 o 
   6   7  -1       62.36       57.73     11.65 o 
   7   7  -1      116.66      135.60     15.22 o 
   8   7  -1        1.12       10.50     11.15 o 
   1   8  -1      377.19      415.40     20.10 o 
   2   8  -1       36.23       35.28      5.73 o 
   3   8  -1       46.81       52.01     10.81 o 
   4   8  -1       60.59       56.41      8.69 o 
   5   8  -1      146.85      160.47     14.67 o 
   6   8  -1       63.06       63.87     11.93 o 
   7   8  -1      142.99      124.39     16.15 o 
   8   8  -1        0.41       11.06     11.53 o 
   1   9  -1      355.87      361.00     18.20 o 
   2   9  -1      450.30      429.03     17.36 o 
   3   9  -1      128.42      144.49     10.46 o 
   4   9  -1        5.22       12.98      9.25 o 
   5   9  -1       45.30       56.50     10.82 o 
   6   9  -1       32.93       51.82     15.40 o 
   7   9  -1       95.58      123.89     21.04 o 
   1  10  -1      219.93      231.83     15.66 o 
   2  10  -1      238.65      261.28     15.26 o 
   3  10  -1       54.12       62.39      9.35 o 
   4  10  -1       53.91       69.04     14.50 o 
   5  10  -1       11.17        9.53      9.21 o 
   6  10  -1        0.03        2.94      9.38 o 
   1  11  -1       23.60       43.43      7.97 o 
   2  11  -1       47.00       47.01      8.11 o 
   3  11  -1       47.26       46.11     10.59 o 
   4  11  -1        1.99       12.17      8.04 o 
   5  11  -1       20.22       17.07     10.80 o 
   6  11  -1       12.63       21.62     13.74 o 
   1  12  -1       75.97       90.69     13.05 o 
   2  12  -1        9.45        5.01      8.17 o 
   3  12  -1        1.53       -8.09      8.28 o 
   4  12  -1        3.74       29.99     10.30 o 
   5  12  -1       13.34        7.79     11.30 o 
   1  13  -1        3.11       18.42      9.08 o 
   2  13  -1        1.15        7.98     10.24 o 
   3  13  -1       31.79       36.80     19.28 o 
   4  13  -1        2.24        0.98     16.15 o 
   1  14  -1       43.43       49.43     24.10 o 
   2  14  -1        5.62       -1.31     13.39 o 
   2   0   0       23.28       14.26      8.11 o 
   4   0   0      794.04      761.24     19.98 o 
   6   0   0        5.37        2.08      5.09 o 
   8   0   0       71.18       94.30     17.22 o 
   1   1   0      198.72      178.52      3.38 o 
   2   1   0     7054.93     7292.84     57.90 o 
   3   1   0       87.34       85.13      2.96 o 
   4   1   0        1.78       12.36      7.10 o 
   5   1   0      106.05       97.96      5.57 o 
   6   1   0      183.93      178.75      8.52 o 
   7   1   0      111.15      108.59      8.95 o 
   8   1   0        1.93       -1.18      6.40 o 
   9   1   0       19.81       13.03      9.38 o 
   0   2   0     5851.20     5853.05    130.91 o 
   1   2   0     2466.80     2199.32     41.80 o 
   2   2   0       27.65       26.17      1.84 o 
   3   2   0      204.15      175.90      4.15 o 
   4   2   0     1179.43     1207.41     18.83 o 
   5   2   0       20.03       16.73      2.96 o 
   6   2   0        0.28       -0.79      4.09 o 
   7   2   0        0.03       14.20      8.06 o 
   8   2   0      322.33      308.29     16.80 o 
   9   2   0        4.60       -4.47     12.11 o 
   0   3   0        0.59        1.19      2.91 o 
   1   3   0     1330.27     1328.73     18.56 o 
   2   3   0     1759.75     1763.46     20.32 o 
   3   3   0     1607.63     1576.44     20.10 o 
   4   3   0        2.82       -0.07      2.88 o 
   5   3   0        2.61        5.56      3.94 o 
   6   3   0      679.57      736.86     22.81 o 
   7   3   0        5.46       20.66      7.47 o 
   8   3   0        2.77       10.65      7.20 o 
   9   3   0       22.52       25.09     17.89 o 
   0   4   0     8044.04     8810.04    497.33 o 
   1   4   0     2148.04     2001.27     41.41 o 
   2   4   0        0.06        7.54      4.10 o 
   3   4   0        5.74        3.24      1.92 o 
   4   4   0       12.79       21.22      4.50 o 
   5   4   0       16.98       26.45      4.53 o 
   6   4   0        5.51        0.82      4.40 o 
   7   4   0        0.05       -6.01      6.01 o 
   8   4   0      239.12      236.53     21.15 o 
   9   4   0       11.81       30.61     16.28 o 
   0   5   0       45.46       51.50      4.13 o 
   1   5   0     2961.50     3262.75     63.12 o 
   2   5   0      468.23      437.56     10.71 o 
   3   5   0       62.97       65.27      4.24 o 
   4   5   0        1.64        3.64      3.68 o 
   5   5   0      165.78      160.11      9.93 o 
   6   5   0        0.39       -0.40      6.25 o 
   7   5   0       39.01       37.20      9.19 o 
   8   5   0        0.34       -5.72      9.54 o 
   9   5   0        3.00       -7.28     17.83 o 
   0   6   0      326.50      428.31     12.92 o 
   1   6   0      587.13      646.89     21.82 o 
   2   6   0        2.64        0.14      3.48 o 
   3   6   0      292.58      283.25     10.37 o 
   4   6   0       22.29       31.48      7.30 o 
   5   6   0        8.79       13.70      6.68 o 
   6   6   0        2.97        2.27      6.84 o 
   7   6   0       13.11        7.35      8.43 o 
   8   6   0      239.86      212.94     21.07 o 
   0   7   0        4.07        6.65      4.38 o 
   1   7   0      182.63      173.88     12.87 o 
   2   7   0       52.76       88.53      7.15 o 
   3   7   0       16.66       14.90      4.24 o 
   4   7   0        2.96       25.42      9.99 o 
   5   7   0      335.77      345.63     18.46 o 
   6   7   0      106.23      133.21     14.60 o 
   7   7   0      101.94      117.40     14.77 o 
   8   7   0        3.15      -14.66     14.66 o 
   0   8   0      296.84      286.19     14.31 o 
   1   8   0      289.07      322.29     15.12 o 
   2   8   0        3.81        3.12      4.67 o 
   3   8   0       31.54       38.28      5.74 o 
   4   8   0       68.98       97.27     10.95 o 
   5   8   0       93.71      106.52     11.78 o 
   6   8   0       13.91       15.13      8.93 o 
   7   8   0       16.69       25.32     13.57 o 
   8   8   0        8.59       18.42     14.67 o 
   0   9   0        2.97       51.96     13.29 o 
   1   9   0      482.83      494.72     21.42 o 
   2   9   0      277.16      256.00     12.86 o 
   3   9   0       45.33       37.40      7.23 o 
   4   9   0        9.15        7.74      6.93 o 
   5   9   0        7.55       17.69      8.97 o 
   6   9   0       57.46       78.35     12.69 o 
   7   9   0      160.41      162.94     20.73 o 
   0  10   0     2890.60     2505.07    106.14 o 
   1  10   0       51.59       57.86      8.33 o 
   2  10   0        3.47        9.47      6.83 o 
   3  10   0      100.74       92.72      8.92 o 
   4  10   0        1.06       -0.08      7.14 o 
   5  10   0       25.44       27.80      9.88 o 
   6  10   0        3.37       -8.78     11.11 o 
   0  11   0       18.07       34.63     13.11 o 
   1  11   0       32.36       34.47      7.47 o 
   2  11   0       18.23       26.19      8.20 o 
   3  11   0       70.86       86.63     11.14 o 
   4  11   0        0.35        4.56      8.63 o 
   5  11   0       25.26       54.18     14.27 o 
   6  11   0        1.51       19.14     13.27 o 
   0  12   0        3.96       22.73     16.01 o 
   1  12   0      113.41       97.26     12.90 o 
   2  12   0        4.47       13.78      8.99 o 
   3  12   0        6.64        0.23      6.72 o 
   4  12   0        7.30        4.00      8.85 o 
   5  12   0        4.44       20.36     10.94 o 
   0  13   0        0.25       -2.41     14.01 o 
   1  13   0        4.92        1.79      9.31 o 
   2  13   0        5.62       12.62     11.79 o 
   3  13   0       52.21       35.60     18.44 o 
   4  13   0        6.40        8.88     25.07 o 
   0  14   0       27.80       56.48     19.92 o 
   1  14   0       31.12       33.46     18.05 o 
   2  14   0        3.35       20.27     14.97 o 
   2   0   1     4062.72     4560.39     68.32 o 
   4   0   1     2204.61     2543.69     60.66 o 
   6   0   1       13.52       19.41      6.32 o 
   8   0   1       48.79       43.99     13.87 o 
   1   1   1      272.13      240.48      6.38 o 
   2   1   1     9742.64     9947.33     83.03 o 
   3   1   1      280.63      266.91      5.70 o 
   4   1   1     2004.94     1980.98     36.50 o 
   5   1   1       37.65       48.90      4.67 o 
   6   1   1       83.64       87.28      5.63 o 
   7   1   1       41.39       38.94      6.47 o 
   8   1   1       37.86       33.14     10.38 o 
   9   1   1       27.54       22.44      9.85 o 
   1   2   1     2373.47     2131.94     39.37 o 
   2   2   1     5211.82     5288.92     61.23 o 
   3   2   1       85.05       76.99      4.28 o 
   4   2   1      347.37      340.75      8.02 o 
   5   2   1       26.16       27.29      3.72 o 
   6   2   1      230.32      262.86     12.57 o 
   7   2   1       11.09       14.54      7.13 o 
   8   2   1        5.25        8.22      7.60 o 
   9   2   1       17.62       13.23     11.85 o 
   1   3   1       84.27       78.14      3.65 o 
   2   3   1      596.36      572.69      8.39 o 
   3   3   1      948.01      921.63     24.08 o 
   4   3   1      825.56      792.91     17.61 o 
   5   3   1       89.49       81.88      6.38 o 
   6   3   1      222.62      218.40     13.42 o 
   7   3   1       21.13       23.35     12.39 o 
   8   3   1       21.49       29.38      7.57 o 
   9   3   1       14.82       10.73     14.85 o 
   1   4   1     2283.86     2339.40     69.54 o 
   2   4   1     1961.59     2020.19     54.91 o 
   3   4   1        1.11        1.42      5.16 o 
   4   4   1      133.45      134.30      5.92 o 
   5   4   1       37.02       50.19      7.83 o 
   6   4   1        5.64        8.33      4.53 o 
   7   4   1       13.58       23.09      6.53 o 
   8   4   1       31.44       25.54      9.71 o 
   9   4   1       13.34        2.39     18.01 o 
   1   5   1     1655.84     1687.95     51.74 o 
   2   5   1        4.02        2.17      3.83 o 
   3   5   1      337.89      324.11     12.36 o 
   4   5   1      915.06      842.82     28.07 o 
   5   5   1       91.88       85.79      9.01 o 
   6   5   1       44.86       44.94      8.59 o 
   7   5   1       48.83       55.24     10.87 o 
   8   5   1       41.95       27.81     11.46 o 
   9   5   1        2.44        0.01     10.86 o 
   1   6   1      879.73      843.08     15.27 o 
   2   6   1     1348.09     1376.42     29.01 o 
   3   6   1      326.44      310.26     11.92 o 
   4   6   1      265.06      264.01     13.79 o 
   5   6   1       40.00       59.70      8.88 o 
   6   6   1        3.12       22.12     15.68 o 
   7   6   1       37.38       32.54     15.39 o 
   8   6   1       34.94       45.67     10.92 o 
   1   7   1       56.18       52.13      5.33 o 
   2   7   1        4.19        7.95      7.03 o 
   3   7   1       30.55       34.13      5.13 o 
   4   7   1      164.14      135.83      9.90 o 
   5   7   1      283.82      286.74     16.80 o 
   6   7   1       62.13       61.47     12.48 o 
   7   7   1      116.42      107.20     14.80 o 
   8   7   1        1.12        3.23      9.78 o 
   1   8   1      375.33      406.24     17.37 o 
   2   8   1       36.61       33.41      6.82 o 
   3   8   1       45.99       72.68      8.30 o 
   4   8   1       60.96       54.74      9.20 o 
   5   8   1      146.92      152.91     14.46 o 
   6   8   1       62.81       60.98     11.13 o 
   7   8   1      142.04      134.63     22.10 o 
   8   8   1        0.41        3.86     11.41 o 
   1   9   1      354.91      362.63     17.97 o 
   2   9   1      449.54      435.91     16.29 o 
   3   9   1      126.49      135.54     13.33 o 
   4   9   1        5.03       23.84     11.92 o 
   5   9   1       44.25       47.54     11.39 o 
   6   9   1       33.10       45.61     11.09 o 
   7   9   1       95.68      102.33     17.87 o 
   1  10   1      220.21      229.83     12.88 o 
   2  10   1      238.61      260.41     14.57 o 
   3  10   1       54.34       62.07      8.03 o 
   4  10   1       53.60       51.54     11.13 o 
   5  10   1       11.17        9.44      8.84 o 
   6  10   1        0.03        5.13     10.31 o 
   1  11   1       23.58       27.74      9.90 o 
   2  11   1       46.78       31.40      8.47 o 
   3  11   1       47.22       51.33     10.04 o 
   4  11   1        2.01       -6.55      8.57 o 
   5  11   1       20.03       34.34     11.90 o 
   6  11   1       12.71       38.65     12.25 o 
   1  12   1       75.38       90.46     13.39 o 
   2  12   1        9.52        9.57      8.40 o 
   3  12   1        1.52       -0.80      7.45 o 
   4  12   1        3.78        7.97     10.93 o 
   5  12   1       13.28        6.82      9.70 o 
   1  13   1        3.18       -2.04      9.74 o 
   2  13   1        1.16       -9.28     10.58 o 
   3  13   1       32.03       74.37     18.87 o 
   4  13   1        2.16       18.93     15.14 o 
   1  14   1       43.11       49.65     19.26 o 
   2  14   1        5.78       -1.03     11.35 o 
   2   0   2    40582.06    42278.96    550.10 o 
   4   0   2     3624.59     4025.60     78.95 o 
   6   0   2       71.11       62.62      8.01 o 
   8   0   2      114.79      124.44     18.47 o 
   1   1   2       73.02       73.08      1.53 o 
   2   1   2    13445.23    13302.45    263.79 o 
   3   1   2      795.08      767.77     11.97 o 
   4   1   2      277.55      275.99      7.50 o 
   5   1   2       66.29       53.57      4.06 o 
   6   1   2      778.61      777.12     22.41 o 
   7   1   2        2.89        2.75      5.19 o 
   8   1   2        3.04       -6.91      6.91 o 
   9   1   2       21.15       15.15      9.66 o 
   0   2   2      981.51      973.98     60.79 o 
   1   2   2     1585.62     1477.32     38.77 o 
   2   2   2     1943.04     2027.62     79.82 o 
   3   2   2      152.67      141.17      8.34 o 
   4   2   2      119.43      119.23      5.95 o 
   5   2   2      116.42      122.21      6.87 o 
   6   2   2       34.76       36.22      6.21 o 
   7   2   2       44.87       60.95      9.62 o 
   8   2   2      101.78      100.52     12.33 o 
   9   2   2       23.27        8.21     11.30 o 
   0   3   2      425.01      452.59     19.59 o 
   1   3   2     1350.93     1328.03     13.69 o 
   2   3   2     1622.97     1609.65     37.71 o 
   3   3   2      145.44      141.10      7.68 o 
   4   3   2        3.73        8.53      3.92 o 
   5   3   2      223.71      206.35      9.31 o 
   6   3   2      939.79      938.05     26.19 o 
   7   3   2       44.66       53.57      8.13 o 
   8   3   2      192.99      171.58     12.98 o 
   9   3   2        5.53       10.19     11.05 o 
   0   4   2     5368.50     5697.60    107.08 o 
   1   4   2     1700.79     1620.08     23.73 o 
   2   4   2       17.51       13.55      1.60 o 
   3   4   2       95.40       80.35      3.34 o 
   4   4   2       26.27       23.46      3.59 o 
   5   4   2       36.85       44.69      4.98 o 
   6   4   2        8.55       18.63      6.26 o 
   7   4   2       18.29       21.46      6.83 o 
   8   4   2       38.98       34.19     10.60 o 
   9   4   2       16.16       14.59     11.75 o 
   0   5   2       19.03        9.81      3.33 o 
   1   5   2      234.58      229.13      5.37 o 
   2   5   2     1334.66     1356.65     31.33 o 
   3   5   2     1218.07     1261.66     31.31 o 
   4   5   2      103.13       89.78      5.04 o 
   5   5   2      105.14       93.54      8.75 o 
   6   5   2      321.70      302.44     16.54 o 
   7   5   2       35.55       45.09     10.44 o 
   8   5   2        0.18        3.72     11.23 o 
   9   5   2        1.30      -14.43     14.43 o 
   0   6   2      927.82      812.10     20.82 o 
   1   6   2      869.09      862.84     29.46 o 
   2   6   2      547.99      593.42     25.00 o 
   3   6   2      182.59      183.70     11.82 o 
   4   6   2      275.67      279.85     14.35 o 
   5   6   2       34.03       46.01      8.45 o 
   6   6   2        8.00       16.36      6.72 o 
   7   6   2       40.20       39.78     15.61 o 
   8   6   2       14.84        9.52     10.26 o 
   0   7   2      309.76      358.44     21.41 o 
   1   7   2       63.84       55.14      4.89 o 
   2   7   2       21.13       17.09      5.00 o 
   3   7   2      268.86      271.88     11.22 o 
   4   7   2       11.67       11.22      5.25 o 
   5   7   2      225.12      290.71     20.94 o 
   6   7   2      238.93      255.27     22.02 o 
   7   7   2       34.30       45.05     14.21 o 
   8   7   2       99.81       60.06     19.57 o 
   0   8   2       18.26       21.91      8.95 o 
   1   8   2      404.70      408.38     19.78 o 
   2   8   2       84.96       83.76      7.95 o 
   3   8   2      107.51      101.13      8.06 o 
   4   8   2       37.82       28.89      5.84 o 
   5   8   2       65.89       80.55     11.18 o 
   6   8   2        0.07        1.70      8.53 o 
   7   8   2      227.82      212.88     22.26 o 
   8   8   2       10.23        8.23     14.73 o 
   0   9   2      852.07      791.90     26.13 o 
   1   9   2       34.30       27.87      8.20 o 
   2   9   2      284.07      267.06     14.85 o 
   3   9   2      275.14      275.00     15.73 o 
   4   9   2        6.33       -0.48      7.86 o 
   5   9   2      173.94      191.42     17.66 o 
   6   9   2        2.32        1.71     10.18 o 
   7   9   2        9.78      -13.87     13.87 o 
   0  10   2       91.20      107.37     15.45 o 
   1  10   2      253.72      273.14     14.30 o 
   2  10   2      409.02      379.32     17.23 o 
   3  10   2       29.86       26.82      8.15 o 
   4  10   2      253.44      210.34     16.80 o 
   5  10   2        0.67       -8.26     10.24 o 
   6  10   2        0.89       -0.87     10.92 o 
   0  11   2       12.49       -1.13     10.04 o 
   1  11   2        9.51        8.09      8.71 o 
   2  11   2       12.39        4.45      5.98 o 
   3  11   2       64.09       68.04     12.43 o 
   4  11   2       28.58       38.87     13.87 o 
   5  11   2       28.78       14.17     12.38 o 
   6  11   2        0.28       -9.05     11.95 o 
   0  12   2       97.53       88.72     19.79 o 
   1  12   2       78.95       88.37     16.95 o 
   2  12   2       11.42        0.70      8.72 o 
   3  12   2       10.09        5.39      7.18 o 
   4  12   2        6.90       13.02      9.39 o 
   5  12   2       10.13       22.81     17.92 o 
   0  13   2        5.13       14.77     16.22 o 
   1  13   2       17.26       32.93     11.17 o 
   2  13   2        7.87       -3.07     12.69 o 
   3  13   2       15.07       23.92     15.84 o 
   4  13   2        0.90       12.69     14.46 o 
   0  14   2       11.08      -14.81     14.81 o 
   1  14   2       35.30       37.79     21.47 o 
   2   0   3    80639.72    82382.23   1442.51 o 
   4   0   3     5932.50     6363.24    119.96 o 
   6   0   3      115.76      105.20      9.12 o 
   8   0   3       15.39       16.38     11.54 o 
   1   1   3      155.77      162.70      6.69 o 
   2   1   3     1177.88     1110.31     44.58 o 
   3   1   3      553.30      536.20      9.45 o 
   4   1   3     2301.27     2445.98     45.51 o 
   5   1   3      259.47      250.00      7.93 o 
   6   1   3      201.06      194.94     10.15 o 
   7   1   3       51.96       62.10      7.99 o 
   8   1   3       25.46       37.15      8.76 o 
   9   1   3        8.86        6.15     10.30 o 
   1   2   3      457.59      445.12      7.93 o 
   2   2   3     5487.55     5752.83     70.05 o 
   3   2   3      430.62      437.48      9.90 o 
   4   2   3       35.95       35.09      4.13 o 
   5   2   3       72.27       86.34     10.17 o 
   6   2   3      145.47      141.54      8.87 o 
   7   2   3       26.85       31.66      7.58 o 
   8   2   3       41.94       47.91     15.01 o 
   9   2   3       20.16       -6.25     10.87 o 
   1   3   3     3655.55     3704.31     41.12 o 
   2   3   3        7.94       16.50      2.72 o 
   3   3   3       44.44       43.01      4.64 o 
   4   3   3     2980.68     3085.63     55.28 o 
   5   3   3      175.58      173.97      9.02 o 
   6   3   3       25.17       38.56      6.21 o 
   7   3   3       70.25       73.77      8.71 o 
   8   3   3        1.58       -0.14      6.62 o 
   9   3   3        5.36       -9.19     10.75 o 
   1   4   3     1073.80     1025.36     13.42 o 
   2   4   3      852.82      767.18     11.23 o 
   3   4   3      351.10      309.90      8.47 o 
   4   4   3      335.01      343.53     10.40 o 
   5   4   3       12.98       19.03      6.22 o 
   6   4   3      269.91      275.60     13.12 o 
   7   4   3       12.07        4.78      6.13 o 
   8   4   3       11.37       14.03      8.79 o 
   9   4   3        6.56       26.14     21.70 o 
   1   5   3      492.26      513.14     14.98 o 
   2   5   3      192.44      201.09      9.97 o 
   3   5   3     1309.87     1350.65     38.33 o 
   4   5   3      244.74      207.03     10.60 o 
   5   5   3      130.11      127.60     15.02 o 
   6   5   3        2.57        3.73      7.74 o 
   7   5   3       29.40       46.87     13.45 o 
   8   5   3        4.74        8.10      8.78 o 
   9   5   3        1.27       -2.02     14.99 o 
   1   6   3      951.08      913.79     14.31 o 
   2   6   3      110.40      129.81     11.74 o 
   3   6   3      131.41      146.27      9.08 o 
   4   6   3       34.12       44.99      7.66 o 
   5   6   3        0.62        2.32      9.12 o 
   6   6   3      294.27      268.25     18.97 o 
   7   6   3       27.21       38.48      9.90 o 
   8   6   3        1.25       -2.87      8.41 o 
   1   7   3       65.53       61.99      5.46 o 
   2   7   3       10.27       20.59      9.32 o 
   3   7   3      388.12      410.15     16.68 o 
   4   7   3      187.55      168.97     12.51 o 
   5   7   3      298.04      325.67     18.28 o 
   6   7   3       11.31       -1.78      7.43 o 
   7   7   3       56.58       60.22     13.92 o 
   8   7   3       12.42       17.19     15.00 o 
   1   8   3      265.48      254.77     21.07 o 
   2   8   3      175.15      159.18      9.74 o 
   3   8   3      278.68      271.15     12.85 o 
   4   8   3       20.34       23.38      6.25 o 
   5   8   3        3.70       17.22     12.41 o 
   6   8   3        1.08       17.45      9.53 o 
   7   8   3      138.59      164.56     21.80 o 
   8   8   3       17.22       32.53     14.97 o 
   1   9   3       71.97       71.16     10.95 o 
   2   9   3       26.52       44.92      7.65 o 
   3   9   3      234.40      260.70     15.09 o 
   4   9   3        6.34        6.91      8.62 o 
   5   9   3      292.36      303.69     20.15 o 
   6   9   3       37.79       33.12     14.87 o 
   7   9   3        5.72       16.36     15.04 o 
   1  10   3      175.28      206.01     12.43 o 
   2  10   3      545.67      487.18     22.06 o 
   3  10   3       22.66       32.74      8.80 o 
   4  10   3      128.15      110.85     14.45 o 
   5  10   3        0.39       18.41     13.43 o 
   6  10   3        0.30        8.20     13.86 o 
   1  11   3       15.62        8.36      6.61 o 
   2  11   3       14.91        9.85      7.59 o 
   3  11   3       74.10       79.19     11.16 o 
   4  11   3        5.10        8.84     10.32 o 
   5  11   3       29.66       19.13     13.49 o 
   6  11   3        0.13       12.01     10.78 o 
   1  12   3       27.97       32.37      9.83 o 
   2  12   3        1.31        3.56      8.59 o 
   3  12   3       60.17       59.95     17.32 o 
   4  12   3        4.05       13.01     10.30 o 
   5  12   3       10.22       11.24     10.23 o 
   1  13   3       55.62       82.76     16.10 o 
   2  13   3        5.76        4.60     17.66 o 
   3  13   3        3.52       19.66     14.94 o 
   1  14   3       16.00       31.75     23.28 o 
   0   0   4     7949.48     7677.41    175.85 o 
   2   0   4     5988.05     6224.65    112.59 o 
   4   0   4      946.35      950.13     31.16 o 
   6   0   4      234.64      235.88     12.29 o 
   8   0   4        2.54        2.37     10.50 o 
   0   1   4      655.35      583.53     16.78 o 
   1   1   4      769.66      685.85     22.45 o 
   2   1   4      474.20      473.19      9.16 o 
   3   1   4      299.22      284.57      6.17 o 
   4   1   4     2517.90     2762.23     50.32 o 
   5   1   4      122.49      127.88      7.79 o 
   6   1   4       73.56       75.74      7.32 o 
   7   1   4       67.33       64.05      7.19 o 
   8   1   4        1.14        1.86      7.24 o 
   9   1   4        1.84        9.55      8.86 o 
   0   2   4    26588.41    26534.34    354.07 o 
   1   2   4      197.12      196.48      6.19 o 
   2   2   4      771.43      799.58     14.22 o 
   3   2   4      589.57      591.38     26.34 o 
   4   2   4       58.11       61.65      6.26 o 
   5   2   4       36.19       50.64      5.50 o 
   6   2   4      163.14      179.40      9.91 o 
   7   2   4       24.82       40.07     14.40 o 
   8   2   4       49.29       81.40     15.04 o 
   9   2   4        1.53        1.65     10.19 o 
   0   3   4     1295.01     1257.57     52.25 o 
   1   3   4      991.19     1024.82     14.99 o 
   2   3   4       41.64       41.89      2.61 o 
   3   3   4      230.51      235.02     10.74 o 
   4   3   4      549.20      598.59     15.37 o 
   5   3   4      157.06      154.05      8.18 o 
   6   3   4       27.80       40.03      5.95 o 
   7   3   4       63.37       70.87      8.60 o 
   8   3   4        1.52       -8.52      8.52 o 
   9   3   4       11.90        5.66     14.06 o 
   0   4   4     6890.64     7180.83    179.75 o 
   1   4   4      369.68      353.34     10.97 o 
   2   4   4      626.98      673.32     10.61 o 
   3   4   4      673.23      662.97     16.24 o 
   4   4   4      235.77      240.52      7.36 o 
   5   4   4       31.36       35.67      5.03 o 
   6   4   4       57.66       70.44      7.27 o 
   7   4   4       23.30       32.43      8.55 o 
   8   4   4       44.24       46.10     10.53 o 
   9   4   4        3.53        0.75     12.85 o 
   0   5   4       78.21      111.18     20.67 o 
   1   5   4      165.42      176.72      4.95 o 
   2   5   4      410.47      369.75     11.83 o 
   3   5   4      551.68      499.53     26.30 o 
   4   5   4       68.70       61.75      7.13 o 
   5   5   4      333.26      312.42      9.77 o 
   6   5   4      259.27      247.81     16.06 o 
   7   5   4        1.60        4.46      7.54 o 
   8   5   4        5.16       -5.57      8.36 o 
   9   5   4        6.58        5.32     12.07 o 
   0   6   4     3727.93     3737.44    131.39 o 
   1   6   4      863.95      840.20     14.33 o 
   2   6   4       18.01       15.68      3.52 o 
   3   6   4      407.18      440.41     16.65 o 
   4   6   4      114.90      130.05      9.73 o 
   5   6   4       57.18       74.85      9.34 o 
   6   6   4      236.76      222.62     15.49 o 
   7   6   4        4.56       -3.12      9.20 o 
   8   6   4       22.40       15.24     15.03 o 
   0   7   4      496.43      501.59     17.46 o 
   1   7   4       77.84       69.42      4.44 o 
   2   7   4       55.01       44.08      7.83 o 
   3   7   4      397.80      392.99     18.20 o 
   4   7   4      496.81      549.40     22.28 o 
   5   7   4      211.46      202.66     15.50 o 
   6   7   4        5.36       18.28      8.12 o 
   7   7   4       39.56       26.14     12.30 o 
   8   7   4        0.40        0.94     10.42 o 
   0   8   4      659.13      601.92     20.62 o 
   1   8   4      142.50      136.64      9.99 o 
   2   8   4        2.24        3.05      4.94 o 
   3   8   4      773.92      818.46     30.49 o 
   4   8   4       25.07       16.80      7.70 o 
   5   8   4      206.40      168.42     14.96 o 
   6   8   4        9.81       22.46      9.81 o 
   7   8   4        2.73        8.52     10.30 o 
   0   9   4       28.70       28.95      6.56 o 
   1   9   4       61.96       94.88     16.89 o 
   2   9   4       25.79       35.43      9.47 o 
   3   9   4      184.42      167.55     14.09 o 
   4   9   4      533.76      506.04     19.97 o 
   5   9   4      305.34      367.43     27.29 o 
   6   9   4        4.61       16.16      9.37 o 
   7   9   4        9.22       17.22     14.82 o 
   0  10   4      298.36      292.01     15.69 o 
   1  10   4      217.83      219.98     12.96 o 
   2  10   4       75.49       75.22      9.82 o 
   3  10   4       11.78       20.42      8.12 o 
   4  10   4        1.28       -1.42      7.99 o 
   5  10   4        0.02       -8.41      9.57 o 
   6  10   4       31.66       49.90     14.73 o 
   0  11   4       33.92       33.86     24.13 o 
   1  11   4        6.53       10.15      6.90 o 
   2  11   4        1.51        4.30      6.70 o 
   3  11   4       51.11       71.09     20.23 o 
   4  11   4       27.54       22.29     13.53 o 
   5  11   4       29.00       17.48     16.92 o 
   6  11   4       32.35       53.90     20.86 o 
   0  12   4        4.57      -12.06     12.06 o 
   1  12   4        8.67       37.52     15.16 o 
   2  12   4       24.92       34.97     10.53 o 
   3  12   4       60.69       68.67     33.65 o 
   4  12   4       11.68       12.33     10.12 o 
   5  12   4       16.55       25.96     11.58 o 
   0  13   4       11.87       -3.08     12.31 o 
   1  13   4       36.85       44.30     15.82 o 
   2  13   4        0.15       -1.58     11.84 o 
   3  13   4       10.78       24.15     17.21 o 
   0  14   4        3.18       22.55     21.56 o 
   1  14   4        3.36       10.11     15.07 o 
   2   0   5      564.20      542.02     14.03 o 
   4   0   5     5180.47     5782.99    112.12 o 
   6   0   5     3146.42     3121.40     89.52 o 
   8   0   5       97.80       86.52     17.81 o 
   1   1   5     1008.26      910.60     13.64 o 
   2   1   5       64.92       74.57      4.32 o 
   3   1   5      356.07      377.48     11.75 o 
   4   1   5     6596.76     7126.45    103.35 o 
   5   1   5      118.02      116.26      5.17 o 
   6   1   5       49.10       46.65      6.47 o 
   7   1   5       50.13       59.39      8.31 o 
   8   1   5       51.04       57.00     11.86 o 
   9   1   5        2.14        2.49      8.93 o 
   1   2   5      621.11      602.42     11.41 o 
   2   2   5     1176.66     1194.62     19.75 o 
   3   2   5      290.82      261.04      8.91 o 
   4   2   5      145.55      135.01      7.69 o 
   5   2   5      201.73      200.74      9.38 o 
   6   2   5       33.93       32.87      6.35 o 
   7   2   5       75.73       58.57     13.74 o 
   8   2   5       14.91        2.47      7.76 o 
   9   2   5        1.02       -5.14      9.36 o 
   1   3   5      404.51      412.55      9.29 o 
   2   3   5        8.88       14.04      3.74 o 
   3   3   5      639.54      589.37     11.54 o 
   4   3   5     3766.65     3977.54     71.34 o 
   5   3   5      194.23      184.18      9.04 o 
   6   3   5      158.62      178.57     10.71 o 
   7   3   5       47.75       62.83     11.13 o 
   8   3   5       37.00       43.43     13.30 o 
   9   3   5        4.20       11.33     12.55 o 
   1   4   5      343.48      332.78      7.79 o 
   2   4   5     2428.05     2541.05     36.88 o 
   3   4   5      362.64      363.12      8.14 o 
   4   4   5       13.81       13.57      5.79 o 
   5   4   5        1.39        8.70      6.21 o 
   6   4   5      172.36      170.53     10.40 o 
   7   4   5       54.04       49.39     12.61 o 
   8   4   5        3.01        3.75     10.02 o 
   9   4   5        0.68       -3.69      9.71 o 
   1   5   5       66.64       68.47      4.23 o 
   2   5   5      563.11      599.96     13.14 o 
   3   5   5      182.48      166.03     10.49 o 
   4   5   5      701.63      682.36     14.60 o 
   5   5   5      553.53      545.65     18.90 o 
   6   5   5        5.30       22.80     12.93 o 
   7   5   5       14.88       31.15      8.02 o 
   8   5   5        0.91       21.58     17.27 o 
   1   6   5      675.78      666.94     13.60 o 
   2   6   5      962.21      924.80     24.07 o 
   3   6   5      185.10      170.45     17.60 o 
   4   6   5       32.52       50.99      9.22 o 
   5   6   5       17.68       39.97     15.50 o 
   6   6   5        0.44       -0.97      7.27 o 
   7   6   5        1.22        5.93     11.55 o 
   8   6   5       11.91        9.82     10.55 o 
   1   7   5      439.44      437.41     10.80 o 
   2   7   5       62.86       79.55      8.69 o 
   3   7   5      461.09      471.31     20.04 o 
   4   7   5      357.34      340.59     20.31 o 
   5   7   5       59.18       71.90     10.25 o 
   6   7   5       77.81       92.34     12.80 o 
   7   7   5        0.39       19.61      8.67 o 
   8   7   5       22.81       21.75     12.16 o 
   1   8   5      260.12      242.16     12.19 o 
   2   8   5       19.31       30.00      7.51 o 
   3   8   5      534.92      529.36     21.99 o 
   4   8   5        7.15       18.53      9.12 o 
   5   8   5      358.50      342.03     21.20 o 
   6   8   5        8.60        2.26     12.12 o 
   7   8   5       23.54       39.01     12.47 o 
   1   9   5       49.55       69.53     10.05 o 
   2   9   5       18.52       29.88     10.02 o 
   3   9   5      284.32      293.20     20.55 o 
   4   9   5      117.79      118.03     13.55 o 
   5   9   5      133.54      134.14     14.00 o 
   6   9   5       18.67       26.82     11.17 o 
   7   9   5        0.19       -2.77     14.26 o 
   1  10   5      195.11      212.52     15.55 o 
   2  10   5       97.63      107.68      9.80 o 
   3  10   5       32.02       46.87      8.85 o 
   4  10   5       92.87       96.68     12.59 o 
   5  10   5        6.26       10.25     11.03 o 
   6  10   5      122.37       78.32     17.51 o 
   1  11   5        7.91       13.59      6.92 o 
   2  11   5        4.60       15.97      9.73 o 
   3  11   5       53.43       98.92     13.03 o 
   4  11   5        5.24       16.88      9.51 o 
   5  11   5       33.33       61.04     13.08 o 
   6  11   5        4.20        3.97     14.70 o 
   1  12   5       56.70       57.33     12.14 o 
   2  12   5       57.79       82.87     13.49 o 
   3  12   5       28.37       28.44     22.60 o 
   4  12   5        5.78      -11.16     11.16 o 
   5  12   5       14.03        6.01     11.91 o 
   1  13   5        9.62        9.79      9.77 o 
   2  13   5        6.19       31.17     14.02 o 
   3  13   5       25.57       34.42     39.47 o 
   1  14   5        0.81       -6.80     10.91 o 
   0   0   6    13028.64    13459.05    366.60 o 
   2   0   6     6964.20     7370.91    115.67 o 
   4   0   6     5665.28     6542.48    368.08 o 
   6   0   6     1203.62     1132.77     43.73 o 
   8   0   6      135.42      166.81     29.90 o 
   0   1   6     4523.87     4555.06     93.27 o 
   1   1   6      536.31      484.64     11.82 o 
   2   1   6      328.35      306.85      8.38 o 
   3   1   6      625.02      683.33     15.38 o 
   4   1   6      364.94      348.37      8.75 o 
   5   1   6      233.15      220.79      9.11 o 
   6   1   6     1254.44     1224.83     32.04 o 
   7   1   6        1.26        0.18      6.54 o 
   8   1   6      166.79      143.76     13.51 o 
   9   1   6        7.00       19.08     12.71 o 
   0   2   6    13375.96    13941.33    216.93 o 
   1   2   6      334.22      310.86      7.16 o 
   2   2   6       92.81       94.79      3.68 o 
   3   2   6       44.32       40.87      3.59 o 
   4   2   6      114.75      123.64      6.65 o 
   5   2   6      131.28      136.15      8.01 o 
   6   2   6       65.23       71.53      8.96 o 
   7   2   6       40.53       52.82      7.17 o 
   8   2   6       73.93       76.06     11.29 o 
   9   2   6        5.44        8.17     12.10 o 
   0   3   6     2308.34     2534.63     46.45 o 
   1   3   6     1465.43     1476.85     27.52 o 
   2   3   6     5401.05     5725.54     87.16 o 
   3   3   6      549.24      526.68     12.64 o 
   4   3   6      122.98      157.81      9.22 o 
   5   3   6      325.42      320.64     13.84 o 
   6   3   6      179.55      198.69     14.52 o 
   7   3   6       22.71       37.09      7.19 o 
   8   3   6        6.72       -4.91      6.77 o 
   9   3   6        9.36        3.12     10.09 o 
   0   4   6       17.29       25.08      5.84 o 
   1   4   6      457.44      410.37      9.51 o 
   2   4   6      209.73      234.45     12.49 o 
   3   4   6      311.82      308.83      8.12 o 
   4   4   6        5.53        7.28      3.43 o 
   5   4   6        3.52       -0.19      3.28 o 
   6   4   6        7.72        8.76      4.78 o 
   7   4   6       49.86       76.47     21.02 o 
   8   4   6       32.21       33.67     12.63 o 
   9   4   6        0.02       12.40     13.07 o 
   0   5   6      510.01      499.38     20.66 o 
   1   5   6       67.20       71.45      4.53 o 
   2   5   6      501.47      496.91     14.56 o 
   3   5   6      288.32      292.32      8.00 o 
   4   5   6       42.00       39.74      3.93 o 
   5   5   6      465.67      459.71     13.26 o 
   6   5   6      134.02      133.89      9.44 o 
   7   5   6       18.59       25.53      8.24 o 
   8   5   6       58.33       47.33     12.76 o 
   0   6   6       30.43       45.64     10.31 o 
   1   6   6      806.94      825.68     17.55 o 
   2   6   6      238.26      247.37      7.62 o 
   3   6   6      126.40      115.91      8.35 o 
   4   6   6      625.06      614.52     22.10 o 
   5   6   6       36.53       39.26      8.64 o 
   6   6   6       13.48       19.14     12.09 o 
   7   6   6       14.96       24.62      9.42 o 
   8   6   6       12.80       31.71     11.39 o 
   0   7   6      257.84      285.98     21.56 o 
   1   7   6      226.92      231.87     11.19 o 
   2   7   6     1194.19     1124.33     25.48 o 
   3   7   6      504.98      520.80     22.44 o 
   4   7   6       20.97       14.91      8.68 o 
   5   7   6       49.87       57.39     10.17 o 
   6   7   6        9.90        9.19      9.03 o 
   7   7   6       54.31       65.99     11.95 o 
   8   7   6        6.89       -0.46     11.88 o 
   0   8   6      199.97      178.98     12.36 o 
   1   8   6      715.61      683.80     23.91 o 
   2   8   6        8.56       13.19      9.13 o 
   3   8   6      144.07      176.98     14.32 o 
   4   8   6        4.75        4.09      6.27 o 
   5   8   6      178.73      177.88     15.30 o 
   6   8   6       36.98       63.96     11.43 o 
   7   8   6       16.15      -10.31     10.31 o 
   0   9   6      193.87      182.99      9.98 o 
   1   9   6       86.96       86.94      8.83 o 
   2   9   6       84.28       90.48     10.52 o 
   3   9   6      479.60      487.01     22.92 o 
   4   9   6       31.12       25.34      8.75 o 
   5   9   6       73.30       87.23     12.06 o 
   6   9   6       80.66       88.64     16.51 o 
   7   9   6       11.61        5.94     15.49 o 
   0  10   6       23.85        8.40      4.85 o 
   1  10   6      135.61      137.27     12.90 o 
   2  10   6       80.42       91.05     10.82 o 
   3  10   6       34.74       34.57      9.48 o 
   4  10   6      141.27      136.82     12.18 o 
   5  10   6        0.55      -11.67     11.67 o 
   6  10   6       75.35       83.66     14.03 o 
   0  11   6       32.23       97.64     31.92 o 
   1  11   6        3.91        7.76      8.13 o 
   2  11   6        0.60        0.02      6.76 o 
   3  11   6       45.26       54.27     11.13 o 
   4  11   6        1.46       16.55     14.48 o 
   5  11   6       21.85       12.57     11.53 o 
   0  12   6       31.80       19.48     12.24 o 
   1  12   6       73.58       76.91     15.14 o 
   2  12   6        4.41        6.96      8.75 o 
   3  12   6        4.18       -1.63     10.08 o 
   4  12   6       10.97        5.55     11.55 o 
   0  13   6       21.74       27.76     17.33 o 
   1  13   6       15.32       24.15     11.70 o 
   2  13   6        2.19        4.69     10.60 o 
   3  13   6       30.41       21.27     14.21 o 
   0  14   6       66.38       68.19     22.43 o 
   2   0   7     1827.33     1753.54     31.77 o 
   4   0   7      954.61     1018.32     32.27 o 
   6   0   7       17.26       28.87      9.39 o 
   8   0   7       40.42       37.56     13.71 o 
   1   1   7      354.37      355.67      7.35 o 
   2   1   7        8.58       11.78      2.81 o 
   3   1   7      123.84      135.71      5.45 o 
   4   1   7      607.39      580.60     14.22 o 
   5   1   7      255.23      267.89     10.56 o 
   6   1   7      268.42      271.41     12.34 o 
   7   1   7        4.91       15.21     12.88 o 
   8   1   7       26.42       19.03     11.07 o 
   9   1   7        4.74        2.44      8.69 o 
   1   2   7      821.94      839.34     14.97 o 
   2   2   7     4828.50     4828.39     63.68 o 
   3   2   7      163.10      176.36      6.80 o 
   4   2   7       82.67       85.70      3.79 o 
   5   2   7       30.68       31.19      5.40 o 
   6   2   7       26.33       26.04      8.82 o 
   7   2   7        8.35        9.35      5.47 o 
   8   2   7       26.16       23.70      9.71 o 
   9   2   7       35.62       57.97     30.71 o 
   1   3   7      302.03      316.10      7.75 o 
   2   3   7     1714.06     1882.58     71.76 o 
   3   3   7      235.93      229.36      8.43 o 
   4   3   7       57.21       57.76      4.73 o 
   5   3   7      260.55      276.59     11.64 o 
   6   3   7       13.97       14.10      6.22 o 
   7   3   7       16.24       22.59      8.67 o 
   8   3   7       24.55       28.18     12.05 o 
   9   3   7       19.86       30.05     14.20 o 
   1   4   7      506.39      513.59     12.27 o 
   2   4   7     3131.23     3445.34     53.36 o 
   3   4   7      131.63      139.06      5.91 o 
   4   4   7      130.91      136.95      7.08 o 
   5   4   7       29.99       41.40      5.32 o 
   6   4   7      140.81      118.43      8.20 o 
   7   4   7       32.95       21.85     10.17 o 
   8   4   7       14.38        9.07     11.52 o 
   9   4   7        6.57       15.10     26.15 o 
   1   5   7      132.41      142.28      6.11 o 
   2   5   7       50.72       62.36      5.17 o 
   3   5   7      250.12      268.22      8.26 o 
   4   5   7      856.46      830.80     33.53 o 
   5   5   7      137.11      138.87      7.59 o 
   6   5   7       34.14       39.29      6.83 o 
   7   5   7       96.95      101.66     14.17 o 
   8   5   7        5.01       -1.57      7.52 o 
   1   6   7      781.03      837.23     19.00 o 
   2   6   7     1232.98     1242.86     45.08 o 
   3   6   7       20.89       22.82      5.08 o 
   4   6   7       28.88       26.92      4.12 o 
   5   6   7       67.31       87.27      9.99 o 
   6   6   7       28.68       31.64     10.63 o 
   7   6   7       40.19       50.15     11.33 o 
   8   6   7        2.31        3.11     10.75 o 
   1   7   7      322.29      331.10     10.84 o 
   2   7   7      289.79      315.82      9.19 o 
   3   7   7      509.50      511.03     21.88 o 
   4   7   7        5.54       27.63      7.29 o 
   5   7   7       25.33       29.25     10.47 o 
   6   7   7       68.07       71.75     11.10 o 
   7   7   7       76.39       90.78     12.40 o 
   8   7   7        2.10       -3.04     14.57 o 
   1   8   7     1451.86     1367.40     35.64 o 
   2   8   7      208.22      200.57     14.08 o 
   3   8   7      163.87      157.77     15.73 o 
   4   8   7       16.79       31.10      8.62 o 
   5   8   7       16.96       13.29      9.72 o 
   6   8   7       14.66       10.68      9.76 o 
   7   8   7       21.32       35.86     29.25 o 
   1   9   7      212.36      215.14     12.34 o 
   2   9   7      104.46      116.34     17.11 o 
   3   9   7      234.37      237.27     17.95 o 
   4   9   7        3.52        3.96      7.43 o 
   5   9   7       16.24       19.67      9.75 o 
   6   9   7       56.88       42.97     14.06 o 
   7   9   7       43.20       24.23     18.11 o 
   1  10   7       66.26       77.29      8.69 o 
   2  10   7        1.76       19.77      9.97 o 
   3  10   7       72.43       99.05     11.74 o 
   4  10   7       18.93       12.10     11.23 o 
   5  10   7        0.26        1.98     11.33 o 
   6  10   7        1.84        2.83      8.42 o 
   1  11   7       14.06       11.09      6.30 o 
   2  11   7        4.76        7.98      8.22 o 
   3  11   7       21.25       22.86     10.34 o 
   4  11   7       15.93       29.10     17.77 o 
   5  11   7       21.85       11.88     13.02 o 
   1  12   7       87.21      147.94     17.59 o 
   2  12   7       12.75       13.93     10.57 o 
   3  12   7       12.91        2.02      9.26 o 
   4  12   7       34.74       44.31     16.91 o 
   1  13   7       21.77       28.58     13.96 o 
   2  13   7        9.53       19.41     11.63 o 
   3  13   7       12.03        9.87     17.70 o 
   0   0   8     5037.21     5099.16    172.00 o 
   2   0   8       46.75       49.96      3.58 o 
   4   0   8       28.29       58.79      8.54 o 
   6   0   8     1030.39     1015.73     47.13 o 
   8   0   8     1701.62     1673.12     88.01 o 
   0   1   8     3656.28     3701.29     93.32 o 
   1   1   8      734.56      787.59     13.02 o 
   2   1   8     1466.24     1515.42     19.99 o 
   3   1   8       29.35       37.17      3.49 o 
   4   1   8       93.26       75.98      6.35 o 
   5   1   8       75.79       91.25      6.86 o 
   6   1   8     1445.25     1497.64     37.58 o 
   7   1   8       68.66       75.27     11.58 o 
   8   1   8        2.03        1.27      8.60 o 
   9   1   8        6.17        9.84     11.74 o 
   0   2   8     9023.19     9480.30    224.75 o 
   1   2   8      799.40      826.17     14.37 o 
   2   2   8      943.40      986.30     15.07 o 
   3   2   8      708.69      769.30     17.18 o 
   4   2   8       66.74       78.06      5.66 o 
   5   2   8       30.39       37.92      5.36 o 
   6   2   8       48.17       53.27      8.72 o 
   7   2   8        3.42       27.45      9.44 o 
   8   2   8       99.07      112.89     14.97 o 
   9   2   8       56.46       32.71     14.49 o 
   0   3   8        4.94        1.55      3.59 o 
   1   3   8      169.06      189.91      7.75 o 
   2   3   8     5584.25     6084.49     87.09 o 
   3   3   8      559.03      570.59     13.45 o 
   4   3   8      205.05      214.04      7.84 o 
   5   3   8      223.46      222.36      9.81 o 
   6   3   8      299.38      303.64     12.82 o 
   7   3   8        1.68        8.85      6.00 o 
   8   3   8        9.10        8.41      7.74 o 
   9   3   8        7.45      -10.66     15.99 o 
   0   4   8     5698.04     6250.69    125.88 o 
   1   4   8      377.16      385.76     10.96 o 
   2   4   8      219.54      210.79      7.92 o 
   3   4   8      204.98      186.74     13.69 o 
   4   4   8       71.31       65.14      6.34 o 
   5   4   8       66.62       69.97      7.14 o 
   6   4   8       21.52       23.82      5.81 o 
   7   4   8       10.83       18.46      5.84 o 
   8   4   8       34.02       53.53     15.18 o 
   0   5   8      755.00      857.03     23.69 o 
   1   5   8      121.76      128.45      6.78 o 
   2   5   8       59.53       60.15      8.22 o 
   3   5   8      240.89      238.58      8.25 o 
   4   5   8        0.84        1.74      3.62 o 
   5   5   8       58.63       63.42      6.20 o 
   6   5   8        1.21       19.08      8.21 o 
   7   5   8      157.57      190.81     19.90 o 
   8   5   8       13.49        3.86     10.33 o 
   0   6   8     4358.25     4597.20    105.36 o 
   1   6   8      513.29      521.02     13.05 o 
   2   6   8       21.04       28.87      5.67 o 
   3   6   8       46.10       47.90      4.25 o 
   4   6   8        1.68        1.58      4.47 o 
   5   6   8       32.63       43.30     14.09 o 
   6   6   8       20.68       33.73     11.05 o 
   7   6   8       51.09       66.74     10.84 o 
   8   6   8       18.45        5.82     18.75 o 
   0   7   8       29.24       26.57      6.50 o 
   1   7   8      216.47      208.27      8.70 o 
   2   7   8      956.62      962.07     21.36 o 
   3   7   8      263.61      278.10     15.41 o 
   4   7   8      229.67      254.78     25.20 o 
   5   7   8       62.55       69.59     10.19 o 
   6   7   8        4.65       14.65      7.32 o 
   7   7   8       20.67       27.72     11.04 o 
   8   7   8        1.54        2.57     19.64 o 
   0   8   8       12.71        9.79     11.00 o 
   1   8   8     1185.01     1161.54     26.47 o 
   2   8   8       46.89       60.75      8.87 o 
   3   8   8      271.60      229.51     16.89 o 
   4   8   8        2.55        8.46      6.70 o 
   5   8   8       54.21       47.68     13.09 o 
   6   8   8        9.47        8.18      8.82 o 
   7   8   8       27.99       44.90     12.69 o 
   0   9   8      260.66      217.84     13.38 o 
   1   9   8      382.87      364.05     11.47 o 
   2   9   8       12.39       32.14      9.66 o 
   3   9   8       64.45       71.76     10.66 o 
   4   9   8       34.26       55.44     10.50 o 
   5   9   8       19.66       21.59      9.70 o 
   6   9   8       55.87       44.85     16.29 o 
   7   9   8       22.56       -0.62     15.32 o 
   0  10   8       82.62       90.08     14.44 o 
   1  10   8       86.26      100.74      9.22 o 
   2  10   8        0.62        3.42      7.19 o 
   3  10   8       86.44      119.37     12.58 o 
   4  10   8       18.29       37.03     18.07 o 
   5  10   8        0.94       11.05      9.64 o 
   6  10   8       54.29        5.98     21.56 o 
   0  11   8       62.44       75.36     18.16 o 
   1  11   8       30.08       41.26     10.68 o 
   2  11   8        2.48       15.50     11.20 o 
   3  11   8       13.52       17.33      7.85 o 
   4  11   8        2.95        0.30      8.87 o 
   5  11   8       22.30       34.75     21.41 o 
   0  12   8       16.20       63.49     18.88 o 
   1  12   8       62.54       66.62     14.03 o 
   2  12   8       43.56       59.02     12.69 o 
   3  12   8        0.04       20.85     10.05 o 
   4  12   8        3.28       10.42     12.22 o 
   0  13   8        1.61       -7.54     19.98 o 
   1  13   8        5.45       15.22     13.32 o 
   2  13   8       22.13       28.31     14.13 o 
   3  13   8       33.04       48.81     24.67 o 
   2   0   9     1686.10     1630.47     40.71 o 
   4   0   9     1232.07     1373.59     43.48 o 
   6   0   9      200.45      193.91     18.06 o 
   8   0   9       25.74       20.29     16.13 o 
   1   1   9      455.20      490.90     11.82 o 
   2   1   9      699.29      709.46     12.76 o 
   3   1   9      182.29      194.72      6.17 o 
   4   1   9     1554.69     1529.24     31.38 o 
   5   1   9        9.23       12.26      3.91 o 
   6   1   9      142.05      146.55      9.97 o 
   7   1   9       66.91       62.58     10.62 o 
   8   1   9      118.13      134.15     15.17 o 
   9   1   9       42.35       37.19     13.33 o 
   1   2   9        1.99        4.75      2.29 o 
   2   2   9      793.27      728.72     11.99 o 
   3   2   9      533.39      544.68     12.12 o 
   4   2   9       56.00       63.81      5.42 o 
   5   2   9        1.73       -0.07      5.42 o 
   6   2   9      259.53      263.10     13.74 o 
   7   2   9        9.25       22.62      6.05 o 
   8   2   9       12.48       17.04     10.27 o 
   9   2   9       23.65        7.63     18.65 o 
   1   3   9      414.89      400.81     11.16 o 
   2   3   9      501.75      500.23     10.26 o 
   3   3   9      587.71      559.97     13.03 o 
   4   3   9      853.89      827.28     18.32 o 
   5   3   9       91.43      100.86      7.05 o 
   6   3   9       79.41       76.57      7.37 o 
   7   3   9       84.29       85.02      8.59 o 
   8   3   9       41.41       57.27     11.26 o 
   1   4   9      507.05      515.97     12.13 o 
   2   4   9        5.31        7.00      3.54 o 
   3   4   9       72.51       75.88      9.13 o 
   4   4   9       56.08       65.06      6.84 o 
   5   4   9       61.47       67.87      8.21 o 
   6   4   9        6.12        5.76      5.17 o 
   7   4   9        6.22        6.78      5.71 o 
   8   4   9       12.14       -0.79     19.93 o 
   1   5   9      229.43      252.92      8.97 o 
   2   5   9       45.89       62.29      6.71 o 
   3   5   9      128.82      123.19     10.45 o 
   4   5   9     1105.21     1108.48     24.37 o 
   5   5   9      106.45       90.55      7.27 o 
   6   5   9      102.52       80.40      7.90 o 
   7   5   9      129.47      119.49     13.35 o 
   8   5   9       24.34       25.20     15.36 o 
   1   6   9      572.00      578.26     17.58 o 
   2   6   9      235.64      231.17     10.86 o 
   3   6   9      117.91      119.51      9.60 o 
   4   6   9        5.26        9.73      7.58 o 
   5   6   9       42.42       56.66     11.64 o 
   6   6   9       60.56       52.77      8.94 o 
   7   6   9       78.32       82.98     12.37 o 
   8   6   9       17.63       15.22     16.29 o 
   1   7   9      361.52      330.68     11.96 o 
   2   7   9      196.56      198.48     10.02 o 
   3   7   9      130.76      137.49     12.46 o 
   4   7   9      129.57      131.65     12.28 o 
   5   7   9      193.16      196.49     14.52 o 
   6   7   9       11.54        7.73      8.69 o 
   7   7   9        5.26       -4.44      7.21 o 
   1   8   9     1044.23     1018.57     30.11 o 
   2   8   9       10.15        9.08      3.88 o 
   3   8   9      117.09      128.54     12.05 o 
   4   8   9        8.28       19.11      7.95 o 
   5   8   9       31.13       47.47     17.12 o 
   6   8   9       33.44       32.89     10.93 o 
   7   8   9       12.07        9.87      9.45 o 
   1   9   9      351.19      307.71     11.46 o 
   2   9   9       47.39       71.34      8.49 o 
   3   9   9       85.29       82.84     12.33 o 
   4   9   9       27.21       17.70      8.72 o 
   5   9   9       59.95       70.57     11.71 o 
   6   9   9       15.31       40.88     18.43 o 
   1  10   9       97.21      124.73     11.00 o 
   2  10   9        2.41       22.83     11.73 o 
   3  10   9       50.94       97.67     23.51 o 
   4  10   9       60.97       65.59     13.98 o 
   5  10   9        6.17       11.70      9.83 o 
   6  10   9        7.32       12.60     15.49 o 
   1  11   9       19.61       26.39      8.98 o 
   2  11   9        1.05        6.24      6.00 o 
   3  11   9       11.35       32.13     13.70 o 
   4  11   9        0.55        9.43      9.01 o 
   5  11   9       26.84       34.10     16.31 o 
   1  12   9       57.84       46.38     14.16 o 
   2  12   9        0.61       23.06     10.61 o 
   3  12   9        1.25        6.64      8.79 o 
   4  12   9       13.24       22.51     17.96 o 
   1  13   9       20.59       15.05     12.43 o 
   2  13   9        4.69        7.80     12.50 o 
   0   0  10     5930.53     5816.87    224.20 o 
   2   0  10       71.97       89.86     13.57 o 
   4   0  10      297.61      320.35     14.20 o 
   6   0  10      403.86      422.77     30.15 o 
   8   0  10       52.57       80.75     25.02 o 
   0   1  10      127.03      154.00     11.27 o 
   1   1  10       90.05      103.24      4.71 o 
   2   1  10     1613.78     1567.29     23.96 o 
   3   1  10      145.92      156.61      7.05 o 
   4   1  10      204.00      193.66      8.03 o 
   5   1  10       51.29       58.84      4.88 o 
   6   1  10      193.64      209.60     10.02 o 
   7   1  10       15.38       26.45      8.80 o 
   8   1  10      255.12      237.96     23.36 o 
   9   1  10       25.05        5.65     13.57 o 
   0   2  10     3381.37     3301.93     66.20 o 
   1   2  10      792.90      887.14     17.95 o 
   2   2  10        0.03       -2.23      3.32 o 
   3   2  10      284.64      261.39      7.26 o 
   4   2  10      256.01      265.15     13.25 o 
   5   2  10        9.31        9.58      4.10 o 
   6   2  10       11.83       20.74      5.88 o 
   7   2  10      109.62      129.87     11.42 o 
   8   2  10       90.45       92.37     11.84 o 
   0   3  10     7812.47     8959.88    194.64 o 
   1   3  10      253.21      249.99      8.98 o 
   2   3  10      532.73      520.78     10.43 o 
   3   3  10      258.61      253.03      8.88 o 
   4   3  10       36.97       39.39      5.15 o 
   5   3  10       10.33       10.90      6.77 o 
   6   3  10      238.34      230.84     12.21 o 
   7   3  10       88.67       88.27      9.11 o 
   8   3  10        1.47        1.95      9.51 o 
   0   4  10     4809.99     5178.89    116.30 o 
   1   4  10      605.83      570.46     15.29 o 
   2   4  10        0.59        1.59      2.77 o 
   3   4  10       15.74        9.06      3.77 o 
   4   4  10       18.45       21.13      4.22 o 
   5   4  10       22.24       36.36      5.21 o 
   6   4  10       12.68       17.46      6.33 o 
   7   4  10        6.96       10.57      6.38 o 
   8   4  10      139.28      106.67     32.86 o 
   0   5  10      108.90      100.26      8.33 o 
   1   5  10       98.51       95.28      5.64 o 
   2   5  10      889.07      884.05     35.96 o 
   3   5  10      144.56      131.69      7.57 o 
   4   5  10      123.01      120.56      7.12 o 
   5   5  10      196.75      205.51     17.48 o 
   6   5  10      130.89      118.18      8.97 o 
   7   5  10       18.47       21.01      8.96 o 
   8   5  10       32.25       38.44     15.87 o 
   0   6  10     1872.70     1976.65     54.21 o 
   1   6  10      228.72      239.35      9.20 o 
   2   6  10      155.19      153.56      8.71 o 
   3   6  10      277.84      262.34     10.33 o 
   4   6  10       13.29       20.37      4.41 o 
   5   6  10       17.35        8.54      7.29 o 
   6   6  10       70.08       60.42     10.23 o 
   7   6  10       55.40       71.45     19.09 o 
   8   6  10       47.02       27.85     16.55 o 
   0   7  10     1848.33     1918.24     57.44 o 
   1   7  10       87.70       87.93      7.68 o 
   2   7  10       29.70       40.96      5.70 o 
   3   7  10      128.75      123.92      7.76 o 
   4   7  10        7.40        8.17      6.68 o 
   5   7  10      224.44      258.47     24.38 o 
   6   7  10       11.13       -1.51      7.64 o 
   7   7  10        2.36        4.42     10.10 o 
   0   8  10      159.31      155.56     17.60 o 
   1   8  10     1475.53     1459.13     34.99 o 
   2   8  10       66.85       69.82      6.02 o 
   3   8  10       66.17       55.75     10.01 o 
   4   8  10        5.69        0.91      7.76 o 
   5   8  10       13.07        0.82      7.86 o 
   6   8  10        1.76        6.37     12.84 o 
   7   8  10        4.03       -5.95     13.57 o 
   0   9  10      230.52      231.51     20.13 o 
   1   9  10       65.38       71.48      7.33 o 
   2   9  10        5.11        0.16      6.52 o 
   3   9  10      189.46      190.27     23.90 o 
   4   9  10        8.47       -2.90      6.86 o 
   5   9  10       42.26       56.19     12.60 o 
   6   9  10        7.21        9.45     11.35 o 
   0  10  10        6.98        5.69      7.09 o 
   1  10  10      105.09      125.41     11.83 o 
   2  10  10       60.90       66.60      9.90 o 
   3  10  10       15.18       37.63     10.51 o 
   4  10  10        3.61        0.41      8.50 o 
   5  10  10        5.43        0.74     11.02 o 
   6  10  10        9.43        4.39     14.68 o 
   0  11  10       11.34       11.66     12.25 o 
   1  11  10        0.83       -6.67      6.67 o 
   2  11  10        0.90       15.79      9.59 o 
   3  11  10       20.64        8.60      8.27 o 
   4  11  10        1.57        1.48      9.85 o 
   5  11  10       34.39       31.03     14.14 o 
   0  12  10       91.91      111.00     21.67 o 
   1  12  10       52.58       59.61     14.36 o 
   2  12  10        5.39       34.19     12.72 o 
   3  12  10        6.99        4.60     14.84 o 
   4  12  10        1.50        9.04     16.37 o 
   0  13  10       29.71       45.99     22.68 o 
   1  13  10       22.51       27.47     13.23 o 
   2  13  10        6.11        0.33      9.31 o 
   2   0  11     3053.01     3078.60     66.05 o 
   4   0  11        5.55       11.19      7.67 o 
   6   0  11      780.35      801.57     34.92 o 
   8   0  11      139.44       88.86     20.87 o 
   1   1  11      240.09      267.08      7.33 o 
   2   1  11      441.14      467.11     11.21 o 
   3   1  11      121.60      118.29      4.87 o 
   4   1  11     1235.74     1282.44     25.48 o 
   5   1  11      153.08      160.09      7.74 o 
   6   1  11       71.15       71.69      6.74 o 
   7   1  11       22.36       27.67     10.80 o 
   8   1  11       15.18       12.50      9.41 o 
   1   2  11     1184.97     1275.25     25.43 o 
   2   2  11     3390.53     3468.09     60.71 o 
   3   2  11       53.72       50.77      5.35 o 
   4   2  11       64.12       79.83      6.31 o 
   5   2  11       57.91       75.04      6.10 o 
   6   2  11      136.73      138.67      9.07 o 
   7   2  11      134.63      134.79     11.56 o 
   8   2  11       24.18       30.49     10.04 o 
   1   3  11      350.07      358.38     10.71 o 
   2   3  11      162.37      170.89      7.19 o 
   3   3  11      125.12      115.01      5.15 o 
   4   3  11     1429.59     1477.26     31.66 o 
   5   3  11       54.92       52.48      5.95 o 
   6   3  11      103.39      107.44      9.12 o 
   7   3  11       67.08       62.26      8.75 o 
   8   3  11       15.81        5.27     11.59 o 
   1   4  11      689.02      670.50     17.79 o 
   2   4  11     1616.76     1656.19     29.10 o 
   3   4  11       26.49       33.87      4.17 o 
   4   4  11      107.44      111.81     11.06 o 
   5   4  11       31.31       31.98      5.55 o 
   6   4  11        4.29        1.46      5.16 o 
   7   4  11       45.46       40.49      8.16 o 
   8   4  11       14.64       24.15     14.89 o 
   1   5  11       42.63       41.38      5.00 o 
   2   5  11       57.59       62.44      4.86 o 
   3   5  11      170.53      148.90     12.08 o 
   4   5  11       12.86       34.20     12.83 o 
   5   5  11      256.92      265.56     14.14 o 
   6   5  11       10.24       12.55      5.12 o 
   7   5  11        0.03        2.66      9.38 o 
   8   5  11        0.70        3.42     12.64 o 
   1   6  11      253.30      248.11     10.39 o 
   2   6  11     1092.74     1064.69     31.19 o 
   3   6  11      277.30      255.91      9.83 o 
   4   6  11      116.63      111.85      7.51 o 
   5   6  11       32.79       39.05      8.60 o 
   6   6  11        1.07        6.40      6.31 o 
   7   6  11       26.29       40.15     14.94 o 
   1   7  11       37.70       41.99      5.59 o 
   2   7  11      111.52      112.03      8.56 o 
   3   7  11      189.42      185.95      8.33 o 
   4   7  11      184.79      189.60     13.63 o 
   5   7  11       93.49      104.17     11.82 o 
   6   7  11        5.79        0.39     13.37 o 
   7   7  11       17.43       21.14     12.93 o 
   1   8  11      919.24      833.36     24.06 o 
   2   8  11       72.99      101.12     22.40 o 
   3   8  11      188.63      216.17     12.95 o 
   4   8  11       13.32        9.09      8.43 o 
   5   8  11       67.07       51.59     10.89 o 
   6   8  11        7.16        7.85     12.45 o 
   7   8  11        2.06       -9.43     15.45 o 
   1   9  11       50.80       42.59      6.42 o 
   2   9  11       39.48       43.30      8.79 o 
   3   9  11      268.17      287.81     16.86 o 
   4   9  11        1.96       -1.14      7.30 o 
   5   9  11       16.94       15.83     13.68 o 
   6   9  11        0.34        5.70     12.89 o 
   1  10  11      152.60      178.78     14.09 o 
   2  10  11        2.05       -4.71      5.91 o 
   3  10  11        5.86       -6.29      6.29 o 
   4  10  11        1.94       11.69     11.10 o 
   5  10  11        5.09       -0.22     11.48 o 
   1  11  11        1.76        5.95      8.73 o 
   2  11  11       43.91       27.18      8.80 o 
   3  11  11       31.78       37.63     14.04 o 
   4  11  11        2.38       33.39     19.59 o 
   1  12  11       12.41       15.25     17.71 o 
   2  12  11        1.45       -2.14     10.67 o 
   3  12  11       18.69      -14.41     14.41 o 
   1  13  11       35.05       49.19     15.20 o 
   0   0  12     1829.77     1726.03     87.53 o 
   2   0  12      387.90      367.45     21.00 o 
   4   0  12        0.19        9.90      4.24 o 
   6   0  12       87.17       91.91     11.69 o 
   8   0  12      104.21       82.10     21.28 o 
   0   1  12       50.05       52.31     10.12 o 
   1   1  12      229.84      247.42     11.86 o 
   2   1  12     1274.56     1265.23     23.57 o 
   3   1  12       23.71       23.41      3.74 o 
   4   1  12      269.22      253.57      8.62 o 
   5   1  12      173.43      161.75      9.06 o 
   6   1  12      199.17      193.01     10.06 o 
   7   1  12       91.49       90.96     10.05 o 
   8   1  12        2.90       -5.43      9.18 o 
   0   2  12      963.09      908.11     35.37 o 
   1   2  12      348.99      359.27     10.32 o 
   2   2  12        0.99        4.20      3.38 o 
   3   2  12       65.10       68.66      7.47 o 
   4   2  12       15.40       11.35      6.79 o 
   5   2  12       70.92       70.40      6.06 o 
   6   2  12       52.80       71.82      7.43 o 
   7   2  12       31.65       24.72      9.62 o 
   8   2  12       47.84       54.85     13.75 o 
   0   3  12      256.44      263.74     13.87 o 
   1   3  12      254.75      266.34      9.95 o 
   2   3  12        1.79        6.50      4.93 o 
   3   3  12      125.90      124.68      6.63 o 
   4   3  12       56.27       55.35      4.79 o 
   5   3  12      233.81      221.07      9.58 o 
   6   3  12      258.22      260.97     14.94 o 
   7   3  12       15.54       12.89      8.71 o 
   8   3  12        0.49       -7.70     24.28 o 
   0   4  12      458.79      434.75     17.70 o 
   1   4  12      516.61      509.31     15.52 o 
   2   4  12      386.26      377.37     14.20 o 
   3   4  12       34.27       52.49      6.60 o 
   4   4  12        6.13       20.13      4.48 o 
   5   4  12       19.16       15.71      5.81 o 
   6   4  12       87.02       77.86      8.65 o 
   7   4  12       32.20       33.80      8.45 o 
   8   4  12        6.49       18.85     26.64 o 
   0   5  12       24.23       19.55      9.93 o 
   1   5  12       32.73       34.84      5.85 o 
   2   5  12     1589.88     1597.63     31.04 o 
   3   5  12      213.15      185.42      8.27 o 
   4   5  12      106.34      102.96      7.20 o 
   5   5  12      214.55      185.29     10.22 o 
   6   5  12      212.07      219.15     21.55 o 
   7   5  12        7.35        9.60      9.67 o 
   8   5  12        9.98        5.03     21.81 o 
   0   6  12       99.94       88.01     10.40 o 
   1   6  12      168.65      158.05      8.62 o 
   2   6  12      291.97      296.57     14.37 o 
   3   6  12      365.09      350.63     13.31 o 
   4   6  12        0.23        7.03      4.57 o 
   5   6  12       78.17       58.09      8.20 o 
   6   6  12        6.03       14.70     11.41 o 
   7   6  12       17.26       51.02     15.17 o 
   0   7  12      138.73      123.94     11.94 o 
   1   7  12       73.13       75.88      8.79 o 
   2   7  12       11.20        7.56      5.47 o 
   3   7  12      338.89      326.23     12.53 o 
   4   7  12      131.20      107.30     10.66 o 
   5   7  12       38.85       72.65     14.74 o 
   6   7  12       44.27       38.37     13.75 o 
   7   7  12       37.65       34.90     14.64 o 
   0   8  12       30.62       22.45      7.77 o 
   1   8  12       59.05       77.73     10.56 o 
   2   8  12        8.11        6.07      5.48 o 
   3   8  12      520.64      537.95     22.08 o 
   4   8  12       27.78       34.53      8.25 o 
   5   8  12      113.79       93.61     16.78 o 
   6   8  12        2.25        1.83     10.87 o 
   0   9  12       24.94       34.08     10.30 o 
   1   9  12       59.48       39.61      7.08 o 
   2   9  12       96.23       99.42     11.88 o 
   3   9  12      189.66      190.96     14.98 o 
   4   9  12       58.85       79.55     14.19 o 
   5   9  12       39.38       69.24     24.74 o 
   6   9  12        0.73       -6.32     12.19 o 
   0  10  12        7.68        5.76      7.35 o 
   1  10  12      114.52      121.45     13.59 o 
   2  10  12       51.48       65.21     12.26 o 
   3  10  12        6.80        8.68     10.84 o 
   4  10  12       19.27       17.02     11.54 o 
   5  10  12        0.96      -10.22     14.32 o 
   0  11  12       10.12       -1.70     14.33 o 
   1  11  12        1.00       17.46     23.09 o 
   2  11  12        0.33       -5.16      7.62 o 
   3  11  12       38.90       21.46     10.95 o 
   4  11  12        0.23       -0.64     11.34 o 
   0  12  12        4.59       -4.94     26.10 o 
   1  12  12       10.82       15.10     11.34 o 
   2  12  12       20.76       44.63     23.55 o 
   3  12  12       14.41       -2.23     27.53 o 
   2   0  13     2593.10     2700.19     96.36 o 
   4   0  13       54.81       55.52      6.31 o 
   6   0  13      104.70      108.49     12.38 o 
   8   0  13        5.94       18.35     19.44 o 
   1   1  13       44.53       55.38      7.42 o 
   2   1  13      349.77      319.25      8.80 o 
   3   1  13       88.88       90.58      6.80 o 
   4   1  13     1925.58     1816.97     48.42 o 
   5   1  13       49.82       43.43      5.66 o 
   6   1  13        3.58        0.72      5.30 o 
   7   1  13       36.15       37.94     12.90 o 
   8   1  13        7.29       14.86     10.64 o 
   1   2  13      444.94      461.48     12.54 o 
   2   2  13      691.74      685.91     18.23 o 
   3   2  13      349.76      346.13     14.02 o 
   4   2  13        1.92       15.14      7.50 o 
   5   2  13      226.09      204.56      9.83 o 
   6   2  13      133.23      130.96     10.75 o 
   7   2  13        3.92        8.11      7.78 o 
   8   2  13        1.30       -1.82      9.20 o 
   1   3  13       69.64       75.14      6.36 o 
   2   3  13      861.38      907.24     23.01 o 
   3   3  13       58.79       51.25      6.17 o 
   4   3  13     1807.39     1834.88     46.00 o 
   5   3  13      198.51      194.10     11.15 o 
   6   3  13        5.02        5.32      5.23 o 
   7   3  13       12.04        7.27      8.27 o 
   8   3  13        7.04        3.55     18.35 o 
   1   4  13      477.03      452.51     15.38 o 
   2   4  13      447.69      441.88     16.25 o 
   3   4  13       56.80       65.55      7.68 o 
   4   4  13       73.30       87.57     11.71 o 
   5   4  13        9.87        2.09      5.08 o 
   6   4  13      261.78      251.31     18.05 o 
   7   4  13       14.10       10.00     11.48 o 
   8   4  13        4.32        5.33     22.60 o 
   1   5  13        2.60       -0.35      4.67 o 
   2   5  13       46.24       38.87      4.21 o 
   3   5  13      298.33      270.77     14.16 o 
   4   5  13      345.37      345.28     15.15 o 
   5   5  13       88.52       80.03      9.12 o 
   6   5  13      133.22      114.02     12.77 o 
   7   5  13        0.83        9.60     10.18 o 
   1   6  13      273.84      262.14     12.04 o 
   2   6  13      159.53      168.91      7.98 o 
   3   6  13       97.45       95.62      9.86 o 
   4   6  13       17.39       22.20      7.03 o 
   5   6  13       59.57       61.17      9.69 o 
   6   6  13      156.89      177.73     19.80 o 
   7   6  13       19.06       12.54     12.14 o 
   1   7  13        7.46        1.08      5.96 o 
   2   7  13      243.72      231.29     19.42 o 
   3   7  13      128.31      124.22     11.91 o 
   4   7  13      247.02      251.18     17.87 o 
   5   7  13       84.25       96.09     19.67 o 
   6   7  13        6.61       15.86     11.40 o 
   7   7  13       35.02       48.84     24.67 o 
   1   8  13      243.10      251.87     12.55 o 
   2   8  13       13.60       13.24      5.98 o 
   3   8  13      620.61      624.09     29.39 o 
   4   8  13       31.46       56.68     11.42 o 
   5   8  13       47.40      102.06     15.51 o 
   6   8  13        5.54        4.63     10.66 o 
   1   9  13       14.65       21.43      9.90 o 
   2   9  13        4.87        5.61      8.77 o 
   3   9  13       35.08       35.49     10.88 o 
   4   9  13        5.55       11.77     10.32 o 
   5   9  13       84.93       94.47     15.29 o 
   6   9  13        3.16       -6.75     12.19 o 
   1  10  13      102.52      125.20     14.49 o 
   2  10  13        3.77        4.03      7.56 o 
   3  10  13        7.85       15.72      9.95 o 
   4  10  13        9.62        5.59     11.43 o 
   5  10  13       10.88       14.01     10.80 o 
   1  11  13        5.81       12.04     10.48 o 
   2  11  13       12.24       11.54      9.57 o 
   3  11  13       37.17       21.53     11.88 o 
   4  11  13        0.92        4.79     11.13 o 
   1  12  13       21.79       29.52     11.88 o 
   2  12  13       39.94       69.82     20.98 o 
   0   0  14     5950.72     5756.28    262.99 o 
   2   0  14      153.50      149.40     16.47 o 
   4   0  14      146.26      140.79     17.17 o 
   6   0  14        9.05        4.21     16.09 o 
   8   0  14      113.65      123.62     27.19 o 
   0   1  14      256.74      279.77     25.36 o 
   1   1  14       52.48       72.06      8.62 o 
   2   1  14      824.78      900.42     33.46 o 
   3   1  14      422.46      391.28     24.92 o 
   4   1  14       24.47       30.07      5.08 o 
   5   1  14       67.33       59.37      7.13 o 
   6   1  14       36.45       33.03     11.17 o 
   7   1  14        4.12        0.52     10.54 o 
   8   1  14       19.15       28.58     13.15 o 
   0   2  14     3692.08     3725.41    128.95 o 
   1   2  14      420.14      394.30     23.35 o 
   2   2  14       53.47       47.00      7.53 o 
   3   2  14      158.21      170.36     17.84 o 
   4   2  14      178.82      179.51     10.28 o 
   5   2  14      217.12      204.23     11.70 o 
   6   2  14        8.18       12.20      6.14 o 
   7   2  14       37.12       37.76     10.60 o 
   8   2  14       60.88       40.94     14.50 o 
   0   3  14      264.80      281.46     24.97 o 
   1   3  14       39.54       56.53      5.81 o 
   2   3  14      139.72      144.43      7.98 o 
   3   3  14      206.88      199.53     11.92 o 
   4   3  14      264.43      244.15     13.05 o 
   5   3  14       58.49       69.99      9.58 o 
   6   3  14       96.43       90.18      9.90 o 
   7   3  14        0.43        4.18      8.70 o 
   8   3  14       35.00       51.57     19.73 o 
   0   4  14      931.54      994.64     32.03 o 
   1   4  14      301.47      301.98     12.93 o 
   2   4  14       55.54       56.70      7.26 o 
   3   4  14      243.63      245.75     12.49 o 
   4   4  14      137.81      138.45     10.45 o 
   5   4  14       38.95       33.05      7.00 o 
   6   4  14       24.54       29.07      7.90 o 
   7   4  14        0.61        3.54     13.70 o 
   0   5  14     1501.60     1587.79     51.47 o 
   1   5  14       16.66       28.34      6.15 o 
   2   5  14        1.28        3.59      5.73 o 
   3   5  14      398.18      345.38     15.53 o 
   4   5  14       13.10        6.37      5.74 o 
   5   5  14       48.00       62.79      7.93 o 
   6   5  14        4.91        7.22      9.97 o 
   7   5  14       12.56        5.57     14.30 o 
   0   6  14      347.92      356.92     18.74 o 
   1   6  14      520.25      495.78     18.34 o 
   2   6  14      131.72      151.63     10.45 o 
   3   6  14       53.07       51.20      8.11 o 
   4   6  14      296.63      280.46     15.31 o 
   5   6  14       33.54       32.20      8.07 o 
   6   6  14       16.94       14.76     10.32 o 
   7   6  14        6.44        3.95     14.92 o 
   0   7  14       88.46      113.66     15.02 o 
   1   7  14       61.24       72.69      7.47 o 
   2   7  14        5.44       -5.09      7.15 o 
   3   7  14       22.38       27.67      8.39 o 
   4   7  14       22.25       31.21     12.83 o 
   5   7  14      178.88      174.33     17.41 o 
   6   7  14       26.25       42.89     11.86 o 
   0   8  14      198.93      205.90     17.21 o 
   1   8  14      261.89      257.61     13.19 o 
   2   8  14        0.76        4.02      6.42 o 
   3   8  14      243.10      207.15     21.02 o 
   4   8  14        0.42       -6.86      7.89 o 
   5   8  14       13.89       18.89     14.14 o 
   6   8  14        2.23        7.09     11.12 o 
   0   9  14       44.93       53.70     11.39 o 
   1   9  14       57.12       63.72      8.11 o 
   2   9  14       79.37      102.30     14.99 o 
   3   9  14       10.19       20.16     11.05 o 
   4   9  14        6.28       -5.72      8.28 o 
   5   9  14      145.04      159.46     24.83 o 
   0  10  14       43.94       55.31     15.66 o 
   1  10  14       74.55       95.73     13.66 o 
   2  10  14        1.39       -1.55      8.41 o 
   3  10  14       35.14       27.55     13.39 o 
   4  10  14       39.13       42.12     14.62 o 
   0  11  14       59.93       77.46     29.70 o 
   1  11  14       13.39       72.81     14.76 o 
   2  11  14        1.73        0.13      9.17 o 
   3  11  14       75.63       90.61     15.69 o 
   0  12  14       16.79       -8.02     17.93 o 
   1  12  14       14.81        5.08     11.54 o 
   2  12  14        4.75       17.55     18.60 o 
   2   0  15      551.40      490.53     39.42 o 
   4   0  15      262.81      267.05     24.99 o 
   6   0  15        0.57       16.98     11.27 o 
   8   0  15       34.73       24.64     18.91 o 
   1   1  15        3.30       10.59      6.12 o 
   2   1  15      156.31      152.15     13.77 o 
   3   1  15      392.80      399.40     20.41 o 
   4   1  15      501.53      491.06     23.42 o 
   5   1  15      108.91      123.30     11.71 o 
   6   1  15       18.89       17.32     12.48 o 
   7   1  15       10.87       13.19      9.51 o 
   8   1  15        8.34       16.26     11.84 o 
   1   2  15      214.87      227.01     22.80 o 
   2   2  15      740.85      682.23     20.22 o 
   3   2  15       14.99       26.33      5.48 o 
   4   2  15      112.91       89.04     10.15 o 
   5   2  15       59.93       59.93     10.13 o 
   6   2  15       40.26       47.48      9.35 o 
   7   2  15       29.72       30.45     11.92 o 
   8   2  15       13.13       14.04     17.47 o 
   1   3  15       32.81       52.03      6.05 o 
   2   3  15       10.16        5.34      5.34 o 
   3   3  15      401.06      387.29     15.38 o 
   4   3  15      138.11      139.02      9.93 o 
   5   3  15       11.36       15.78      6.24 o 
   6   3  15       73.48       93.91     11.18 o 
   7   3  15       14.03       19.15     10.27 o 
   1   4  15      104.39      101.15      8.34 o 
   2   4  15      784.58      773.86     23.48 o 
   3   4  15      194.72      193.90     15.68 o 
   4   4  15      249.82      252.29     13.88 o 
   5   4  15       23.89       18.46      6.47 o 
   6   4  15       17.64       33.36      8.90 o 
   7   4  15       10.75       22.21     16.33 o 
   1   5  15      138.63      130.89     10.36 o 
   2   5  15      148.94      139.08     10.58 o 
   3   5  15      189.97      184.68     15.73 o 
   4   5  15      804.24      776.20     26.29 o 
   5   5  15       23.19       28.39      6.82 o 
   6   5  15        8.94        7.93     10.59 o 
   7   5  15       41.69       60.57     19.60 o 
   1   6  15      463.38      422.30     17.76 o 
   2   6  15      100.10      105.52     10.46 o 
   3   6  15        9.25       13.40      6.05 o 
   4   6  15      115.83      105.47      9.69 o 
   5   6  15       18.34       35.25     12.82 o 
   6   6  15       24.75       52.30     24.26 o 
   7   6  15        2.47        1.16     17.47 o 
   1   7  15      118.89      116.56     10.47 o 
   2   7  15       85.30       74.79     10.24 o 
   3   7  15       22.20       20.40      7.07 o 
   4   7  15       10.13        3.09      8.93 o 
   5   7  15      193.45      185.69     17.72 o 
   6   7  15       49.82       65.85     18.90 o 
   1   8  15       97.09       98.92      9.03 o 
   2   8  15       19.15       29.24      7.62 o 
   3   8  15       20.80       19.45     10.58 o 
   4   8  15        0.63       -3.34      8.87 o 
   5   8  15      127.08      123.55     17.30 o 
   6   8  15        9.84        5.90     13.56 o 
   1   9  15       51.91       53.60     11.28 o 
   2   9  15        0.45        2.98      8.13 o 
   3   9  15       10.75       16.00     10.62 o 
   4   9  15        1.66        7.12     10.15 o 
   5   9  15       74.92       93.95     16.98 o 
   1  10  15       62.39       72.80     12.91 o 
   2  10  15        1.67        3.16      8.82 o 
   3  10  15        9.67       21.99     11.57 o 
   4  10  15        3.63        0.64     10.86 o 
   1  11  15       25.27       45.92     16.07 o 
   2  11  15        4.31       15.65     12.55 o 
   3  11  15       85.80       64.44     15.75 o 
   0   0  16     4403.75     4421.52    234.66 o 
   2   0  16      103.67       75.25     15.14 o 
   4   0  16       18.33        7.53     11.27 o 
   6   0  16        3.36        6.17     21.27 o 
   0   1  16      114.20       77.34     22.80 o 
   1   1  16      136.30      139.75     11.73 o 
   2   1  16     1824.63     1791.49     56.42 o 
   3   1  16       37.23       39.63      8.81 o 
   4   1  16        3.17       14.45      8.76 o 
   5   1  16       45.84       57.42     10.51 o 
   6   1  16      374.96      378.47     23.06 o 
   7   1  16       18.18       17.69     10.82 o 
   0   2  16      823.89      804.57     43.36 o 
   1   2  16      347.11      328.83     17.94 o 
   2   2  16       41.66       43.07      8.90 o 
   3   2  16      273.69      269.16     17.65 o 
   4   2  16       11.61       22.07      8.12 o 
   5   2  16       88.16       90.69     11.67 o 
   6   2  16       18.17       20.18      8.94 o 
   7   2  16        9.82        5.42      9.66 o 
   0   3  16        3.37        0.10      9.72 o 
   1   3  16        3.32        6.73      4.36 o 
   2   3  16     1402.44     1349.96     33.95 o 
   3   3  16      195.50      177.18     15.31 o 
   4   3  16       91.30      109.97     12.80 o 
   5   3  16       22.62       26.19      8.46 o 
   6   3  16      397.96      387.82     22.33 o 
   7   3  16       11.76        6.70     11.82 o 
   0   4  16      309.07      303.31     27.24 o 
   1   4  16      167.59      164.46     10.12 o 
   2   4  16       65.61       62.27      7.40 o 
   3   4  16      183.07      194.54     11.74 o 
   4   4  16        6.22        8.07      6.28 o 
   5   4  16        1.65       -3.02      7.32 o 
   6   4  16        5.09        3.47      9.37 o 
   7   4  16       20.24       24.03     16.35 o 
   0   5  16      247.53      271.49     40.31 o 
   1   5  16      208.27      208.65     13.00 o 
   2   5  16        0.40        0.38      5.49 o 
   3   5  16      103.73       95.68      9.39 o 
   4   5  16        5.96       11.69      7.48 o 
   5   5  16       10.67       30.19     13.82 o 
   6   5  16      160.29      156.28     20.64 o 
   7   5  16       28.68       23.71     20.58 o 
   0   6  16       64.22       69.71     10.87 o 
   1   6  16      348.65      350.23     16.67 o 
   2   6  16       92.57      101.45      9.92 o 
   3   6  16       12.48        3.94      6.22 o 
   4   6  16        9.29       20.13      8.15 o 
   5   6  16        8.48       11.19      8.96 o 
   6   6  16       13.23        1.91     12.35 o 
   0   7  16       18.03       11.87      8.23 o 
   1   7  16       11.72       33.78     14.32 o 
   2   7  16      131.10      137.33     11.88 o 
   3   7  16       56.32       55.14      8.76 o 
   4   7  16       83.54       72.32     15.10 o 
   5   7  16       85.44       91.26     13.79 o 
   6   7  16       78.95      101.50     19.61 o 
   0   8  16        3.65        4.24     11.33 o 
   1   8  16      178.48      188.20     13.53 o 
   2   8  16        7.90        7.47      6.28 o 
   3   8  16      110.58      105.70     18.86 o 
   4   8  16        9.08        6.14      9.00 o 
   5   8  16      144.17      153.38     21.25 o 
   0   9  16       11.04       25.71     10.76 o 
   1   9  16        1.85        4.12      6.53 o 
   2   9  16       57.59       58.21     12.87 o 
   3   9  16       33.36       39.95     11.84 o 
   4   9  16       33.66       20.90     11.74 o 
   5   9  16       28.09       30.31     16.86 o 
   0  10  16       15.25       23.29     21.91 o 
   1  10  16       62.10       54.33     16.39 o 
   2  10  16        3.07        5.06     10.71 o 
   3  10  16       12.20       -2.02     14.29 o 
   4  10  16        0.22       25.74     14.07 o 
   0  11  16       16.72       71.74     25.36 o 
   1  11  16       24.98       12.13     12.88 o 
   2  11  16        7.89       -7.93     14.41 o 
   2   0  17      210.57      204.76     21.73 o 
   4   0  17      163.48      138.72     19.08 o 
   6   0  17      112.46      103.64     19.57 o 
   1   1  17      456.53      450.05     24.50 o 
   2   1  17        9.59        3.20      7.01 o 
   3   1  17       39.54       48.13      9.78 o 
   4   1  17      250.91      243.81     18.26 o 
   5   1  17       21.73       29.09      9.03 o 
   6   1  17       20.89       23.29     11.11 o 
   7   1  17       16.01       18.32     11.05 o 
   1   2  17      172.77      167.49     14.40 o 
   2   2  17      754.37      759.94     30.68 o 
   3   2  17      209.45      202.10     16.14 o 
   4   2  17       14.10        7.99      8.32 o 
   5   2  17       58.17       48.38     10.45 o 
   6   2  17        2.94       20.98     10.21 o 
   7   2  17        3.40       -2.08      8.50 o 
   1   3  17      164.64      163.13     13.30 o 
   2   3  17       86.82       84.77     11.45 o 
   3   3  17       17.91       13.50     10.01 o 
   4   3  17       58.25       82.92     11.27 o 
   5   3  17       47.84       66.64     11.17 o 
   6   3  17       98.70       90.90     12.05 o 
   7   3  17        2.95        4.75     12.82 o 
   1   4  17      274.05      231.19     12.36 o 
   2   4  17      125.18      146.61     13.31 o 
   3   4  17       76.31       73.40     10.51 o 
   4   4  17       27.78       16.39     11.17 o 
   5   4  17       14.03       23.69     11.35 o 
   6   4  17        9.95       11.23      9.95 o 
   7   4  17       25.30       21.60     20.64 o 
   1   5  17      244.90      222.23     14.04 o 
   2   5  17      609.27      604.43     21.75 o 
   3   5  17       35.26       35.11      7.19 o 
   4   5  17      191.79      197.60     17.58 o 
   5   5  17       57.15       51.74     12.09 o 
   6   5  17        2.82       42.12     27.44 o 
   1   6  17      416.21      414.21     19.18 o 
   2   6  17      113.13      101.61     10.07 o 
   3   6  17        3.32        1.48      5.79 o 
   4   6  17       45.49       59.14      9.63 o 
   5   6  17        3.96      -10.09     10.09 o 
   6   6  17        5.12        6.47     11.39 o 
   1   7  17        0.33       11.91      7.26 o 
   2   7  17       11.75       17.09      7.50 o 
   3   7  17      170.04      193.22     20.67 o 
   4   7  17        1.94       -6.95      9.22 o 
   5   7  17       35.85       51.39     14.85 o 
   6   7  17        7.68       11.07     13.67 o 
   1   8  17      135.52      133.74     11.97 o 
   2   8  17       24.73       18.53      8.17 o 
   3   8  17       61.01       89.80     13.19 o 
   4   8  17       10.70       11.42     17.17 o 
   5   8  17       41.28       10.41     14.14 o 
   1   9  17        4.69       -6.08      6.08 o 
   2   9  17       28.85       37.63     13.62 o 
   3   9  17       60.75       43.49     31.04 o 
   4   9  17        9.47       21.41     16.09 o 
   1  10  17       67.55       79.53     14.36 o 
   2  10  17        1.32        7.73     10.63 o 
   3  10  17       10.06        8.37      9.49 o 
   1  11  17       65.74       66.02     26.35 o 
   0   0  18     1475.38     1515.35    101.35 o 
   2   0  18      491.91      479.53     35.49 o 
   4   0  18       74.78       67.56     17.53 o 
   6   0  18       62.03       78.84     18.10 o 
   0   1  18      559.94      574.80     37.03 o 
   1   1  18      241.01      215.23     16.60 o 
   2   1  18      261.56      278.32     17.73 o 
   3   1  18       88.38       99.96     11.91 o 
   4   1  18       29.00       57.23     20.20 o 
   5   1  18       23.35       15.02      9.46 o 
   6   1  18       58.49       77.90     12.94 o 
   7   1  18        7.78       14.27     10.91 o 
   0   2  18     2154.56     2015.89     88.73 o 
   1   2  18      184.57      195.00     15.25 o 
   2   2  18       10.78       21.69     13.30 o 
   3   2  18        9.65       17.96      8.92 o 
   4   2  18        9.32        8.59      9.42 o 
   5   2  18       10.61       17.19     16.81 o 
   6   2  18       38.25       40.15     11.71 o 
   7   2  18       13.06       10.71     10.29 o 
   0   3  18       58.61       66.12     17.91 o 
   1   3  18      199.13      188.21     15.61 o 
   2   3  18      290.87      331.92     18.20 o 
   3   3  18        6.20        7.70      7.78 o 
   4   3  18        0.33        9.03     11.64 o 
   5   3  18       87.13      113.51     14.46 o 
   6   3  18       27.07       15.50     10.79 o 
   7   3  18        2.09        3.85     18.16 o 
   0   4  18     1681.21     1663.40     81.86 o 
   1   4  18      172.34      154.11     18.60 o 
   2   4  18       12.70        8.08      8.38 o 
   3   4  18        2.71       -6.06      7.81 o 
   4   4  18      106.91      106.29     12.95 o 
   5   4  18       29.88       61.92     22.45 o 
   6   4  18       53.10       50.90     11.26 o 
   0   5  18      508.76      521.00     34.59 o 
   1   5  18      114.51       89.29      9.76 o 
   2   5  18      154.69      146.68     11.39 o 
   3   5  18       78.55       96.25     14.56 o 
   4   5  18       68.13       88.55     11.99 o 
   5   5  18       68.21       64.94     12.58 o 
   6   5  18       51.30       67.51     16.45 o 
   0   6  18      503.61      505.81     35.05 o 
   1   6  18      220.31      205.55     13.60 o 
   2   6  18        3.44       -1.46      5.88 o 
   3   6  18       37.87       45.21     11.16 o 
   4   6  18        5.33       13.69      8.77 o 
   5   6  18        7.86        5.65     11.94 o 
   6   6  18       34.21       49.05     15.65 o 
   0   7  18       81.23      107.39     18.63 o 
   1   7  18        2.39        3.41      6.82 o 
   2   7  18       55.21       56.51      9.28 o 
   3   7  18      188.27      196.15     15.60 o 
   4   7  18        3.04       16.37     15.09 o 
   5   7  18       18.61       14.85     14.12 o 
   0   8  18       89.11       84.18     13.71 o 
   1   8  18       60.04       61.69     10.71 o 
   2   8  18        1.27       -3.31      7.18 o 
   3   8  18       56.17       60.48     17.98 o 
   4   8  18        1.52      -13.56     13.56 o 
   5   8  18       18.80       23.01     15.01 o 
   0   9  18       27.96       43.15     16.53 o 
   1   9  18        0.22       -3.10      9.07 o 
   2   9  18        9.54       22.59     11.63 o 
   3   9  18       49.59       55.21     35.72 o 
   4   9  18        1.69       10.08     15.42 o 
   0  10  18        0.43       11.45     22.80 o 
   1  10  18       30.51       36.34     13.76 o 
   2  10  18        1.09      -11.27     11.27 o 
   2   0  19     1057.48     1056.80     57.45 o 
   4   0  19        5.21       11.05     21.61 o 
   6   0  19       47.52       50.77     19.74 o 
   1   1  19       81.77       71.56     11.45 o 
   2   1  19       11.01        6.41      9.00 o 
   3   1  19       83.39       77.70     12.30 o 
   4   1  19      889.38      915.77     41.56 o 
   5   1  19        5.13        6.05      9.13 o 
   6   1  19       19.92       16.03     10.23 o 
   7   1  19       14.54       16.44     11.43 o 
   1   2  19      428.08      403.97     25.99 o 
   2   2  19      175.91      196.95     15.52 o 
   3   2  19       34.88       53.61     10.71 o 
   4   2  19        1.23       -3.56      7.73 o 
   5   2  19       17.35       15.92      9.42 o 
   6   2  19       31.59       47.54     14.34 o 
   1   3  19       69.31       64.95     12.08 o 
   2   3  19       86.83       91.11     15.05 o 
   3   3  19        5.55       19.12      8.84 o 
   4   3  19      619.26      623.87     31.45 o 
   5   3  19       32.86       31.71     12.89 o 
   6   3  19       87.37       70.56     15.62 o 
   1   4  19      202.54      206.79     16.34 o 
   2   4  19       91.37      102.06     13.33 o 
   3   4  19       25.62       40.92     10.17 o 
   4   4  19        5.24       17.23      9.28 o 
   5   4  19       32.23       23.15     12.37 o 
   6   4  19       25.73       26.52     12.90 o 
   1   5  19       61.82       77.45     12.00 o 
   2   5  19       58.21       82.48     11.79 o 
   3   5  19       77.48       77.57     12.69 o 
   4   5  19       20.36       10.67      9.67 o 
   5   5  19       71.18       64.09     13.93 o 
   6   5  19        3.01       -4.20     19.88 o 
   1   6  19       71.19       76.87      9.94 o 
   2   6  19       18.53       28.39     11.69 o 
   3   6  19       83.04      107.38     12.70 o 
   4   6  19        0.53        7.41      9.00 o 
   5   6  19       16.04        2.15     14.06 o 
   1   7  19       53.43       50.43     10.48 o 
   2   7  19       23.93       20.99      8.85 o 
   3   7  19       85.86       92.51     23.67 o 
   4   7  19       56.96       73.36     21.91 o 
   5   7  19       18.22       10.21     12.94 o 
   1   8  19      113.87      133.62     13.89 o 
   2   8  19        2.33       -2.59      9.11 o 
   3   8  19       61.60       87.60     26.89 o 
   4   8  19        5.21       13.69     14.44 o 
   1   9  19       14.66       19.32     13.31 o 
   2   9  19        7.96      -14.62     14.62 o 
   3   9  19       22.55       34.39     18.50 o 
   2  10  19        9.67      -11.84     18.16 o 
   0   0  20       19.84       19.93     17.17 o 
   2   0  20        1.51       21.89     11.95 o 
   4   0  20        4.01       -3.75     12.97 o 
   6   0  20        9.52       16.80     19.46 o 
   0   1  20       65.06       46.39     15.20 o 
   1   1  20      240.38      236.12     18.57 o 
   2   1  20       86.21      128.17     19.69 o 
   3   1  20       80.39       88.33     12.37 o 
   4   1  20        1.73        8.67      9.22 o 
   5   1  20        1.92       -5.64      9.06 o 
   6   1  20      105.04      101.91     17.13 o 
   0   2  20      577.65      593.69     40.83 o 
   1   2  20      161.77      162.60     16.91 o 
   2   2  20        8.02        7.88      8.91 o 
   3   2  20       60.35       53.26     11.97 o 
   4   2  20        5.03       -0.25      8.05 o 
   5   2  20        0.42        9.19      9.51 o 
   6   2  20        1.27       -6.67      9.88 o 
   0   3  20      227.03      249.62     27.01 o 
   1   3  20       22.57       32.17      9.81 o 
   2   3  20       67.52       70.68     11.63 o 
   3   3  20       83.62       88.63     13.39 o 
   4   3  20       62.85       62.89     12.95 o 
   5   3  20        5.36        3.28      8.76 o 
   6   3  20       59.62       75.69     14.76 o 
   0   4  20       67.49       84.23     20.73 o 
   1   4  20      192.78      199.57     16.81 o 
   2   4  20       16.05       19.73     11.48 o 
   3   4  20       12.31       19.40      9.39 o 
   4   4  20       11.54        3.33      9.08 o 
   5   4  20        8.51        8.69      9.74 o 
   6   4  20        7.88        8.55     16.67 o 
   0   5  20      186.55      138.01     23.93 o 
   1   5  20       78.11       92.19     14.66 o 
   2   5  20      438.00      481.24     27.82 o 
   3   5  20      102.45      104.41     16.52 o 
   4   5  20       94.42      103.48     15.08 o 
   5   5  20       47.41       46.79     14.05 o 
   0   6  20       97.27       90.63     19.42 o 
   1   6  20       35.27       62.63     12.71 o 
   2   6  20       33.60       43.80     10.62 o 
   3   6  20      144.76      146.03     15.75 o 
   4   6  20        3.50        6.34      9.13 o 
   5   6  20       16.04        8.42     16.64 o 
   0   7  20       32.02       29.44     16.07 o 
   1   7  20       70.54       82.82     13.98 o 
   2   7  20       33.68       30.73     11.83 o 
   3   7  20       29.81       26.89     11.04 o 
   4   7  20       10.91       26.83     16.11 o 
   0   8  20        5.01       16.79     16.38 o 
   1   8  20      111.64      131.31     16.40 o 
   2   8  20        2.07      -12.55     12.55 o 
   3   8  20       27.52       60.65     22.43 o 
   4   8  20        0.72       -5.53     20.43 o 
   0   9  20       55.86       91.99     19.89 o 
   1   9  20       14.39       10.96     16.66 o 
   2   9  20        4.85       17.85     17.16 o 
   2   0  21      702.47      693.39     49.45 o 
   4   0  21      102.77      103.12     24.47 o 
   6   0  21       73.86       32.83     22.12 o 
   1   1  21      149.91      144.23     17.22 o 
   2   1  21      256.90      219.18     19.23 o 
   3   1  21       11.92       16.71     10.19 o 
   4   1  21      249.78      266.16     21.96 o 
   5   1  21       21.82       20.94     11.66 o 
   6   1  21       18.89      -10.53     10.53 o 
   1   2  21        6.08        3.37      8.34 o 
   2   2  21      579.66      599.53     30.38 o 
   3   2  21      131.37      155.98     16.24 o 
   4   2  21        7.69       -0.19     10.54 o 
   5   2  21        7.37       17.47     12.58 o 
   6   2  21       83.76       90.67     18.88 o 
   1   3  21       34.76       48.02     13.13 o 
   2   3  21       57.26       63.97     13.10 o 
   3   3  21       78.65       82.59     14.82 o 
   4   3  21      328.79      347.85     25.11 o 
   5   3  21       14.26       10.08     10.74 o 
   6   3  21        1.51        7.20     10.93 o 
   1   4  21       76.66       76.65     12.98 o 
   2   4  21      545.89      527.83     30.71 o 
   3   4  21       15.71       25.65     12.92 o 
   4   4  21        7.14       10.80      9.51 o 
   5   4  21        4.35        7.07     10.11 o 
   1   5  21       18.09       12.94     10.59 o 
   2   5  21        9.08       -3.69      7.64 o 
   3   5  21       77.36       54.26     20.46 o 
   4   5  21       42.63       68.45     14.04 o 
   5   5  21       42.05       55.65     33.06 o 
   1   6  21       52.06       27.95     12.72 o 
   2   6  21      150.57      147.16     18.31 o 
   3   6  21       63.15       49.35     14.96 o 
   4   6  21        8.20       11.90     17.20 o 
   1   7  21       60.32       75.71     14.02 o 
   2   7  21       10.12       -1.77      9.97 o 
   3   7  21       19.90       28.59     20.33 o 
   4   7  21       47.98       44.06     22.25 o 
   1   8  21       99.24      110.61     16.41 o 
   2   8  21       33.35       31.35     16.51 o 
   3   8  21        4.21      -14.56     15.03 o 
   1   9  21       10.31       48.12     37.01 o 
   0   0  22      765.69      685.84     67.50 o 
   2   0  22       57.69       93.27     27.43 o 
   4   0  22      187.43      181.71     30.00 o 
   0   1  22       66.52      100.10     22.12 o 
   1   1  22       23.27       30.39     11.13 o 
   2   1  22      109.17      120.42     15.42 o 
   3   1  22       25.05       35.65     12.95 o 
   4   1  22        9.35       13.46     10.26 o 
   5   1  22       67.14       82.18     15.79 o 
   0   2  22      213.95      221.46     40.31 o 
   1   2  22       96.91       86.69     13.88 o 
   2   2  22       10.09       12.05     10.82 o 
   3   2  22      166.84      138.97     16.61 o 
   4   2  22       24.11       31.70     13.03 o 
   5   2  22        5.51        8.29     10.06 o 
   0   3  22      210.41      244.07     29.85 o 
   1   3  22       11.03       20.82     10.01 o 
   2   3  22       68.39       99.73     14.79 o 
   3   3  22       26.50       16.59     11.27 o 
   4   3  22       11.02       23.44     15.71 o 
   5   3  22       22.42       34.84     14.25 o 
   0   4  22      317.25      312.48     32.38 o 
   1   4  22       36.15       17.63     10.87 o 
   2   4  22        3.43       -9.93     10.52 o 
   3   4  22       88.30       89.89     14.44 o 
   4   4  22        4.96        1.79      9.97 o 
   5   4  22       17.19        8.28     11.31 o 
   0   5  22        3.87        9.36     12.70 o 
   1   5  22        2.91        4.43     10.24 o 
   2   5  22       37.60       50.08     14.41 o 
   3   5  22       66.56       85.21     13.84 o 
   4   5  22        8.73       15.23     11.21 o 
   0   6  22      181.16      178.43     27.73 o 
   1   6  22       35.71       26.36     17.46 o 
   2   6  22        0.64        4.54      9.54 o 
   3   6  22       24.14       25.26     11.87 o 
   4   6  22       10.13       13.08     17.56 o 
   0   7  22       44.00       41.08     18.79 o 
   1   7  22       12.59        4.69     10.48 o 
   2   7  22        5.45       -0.05      9.71 o 
   3   7  22       60.25       35.21     21.91 o 
   0   8  22        3.44       -2.59     13.35 o 
   1   8  22      103.88       85.04     18.42 o 
   2   8  22        5.16      -13.54     13.54 o 
   2   0  23        2.18        3.56     13.44 o 
   4   0  23       31.68       64.67     20.32 o 
   1   1  23       13.52       13.63     10.84 o 
   2   1  23        6.61        1.04      9.81 o 
   3   1  23       72.38       68.42     14.68 o 
   4   1  23      183.71      188.52     19.86 o 
   5   1  23       65.62       92.58     16.97 o 
   1   2  23       57.94       59.82     13.36 o 
   2   2  23      148.31      150.68     18.13 o 
   3   2  23       27.15       43.55     13.32 o 
   4   2  23       32.65       37.29     12.02 o 
   5   2  23       16.39       25.85     15.48 o 
   1   3  23       33.84       49.92     13.25 o 
   2   3  23       85.89      109.03     16.32 o 
   3   3  23        4.72        6.82      8.79 o 
   4   3  23      198.48      174.85     19.89 o 
   5   3  23       31.92       23.00     12.50 o 
   1   4  23       29.39       33.26     13.30 o 
   2   4  23       10.30       28.80     16.94 o 
   3   4  23       40.62       38.00     11.96 o 
   4   4  23       16.53       26.58     11.96 o 
   1   5  23       54.94       50.94     13.43 o 
   2   5  23        8.71       21.68     11.19 o 
   3   5  23       46.56       32.48     13.18 o 
   4   5  23      274.45      298.95     25.56 o 
   1   6  23       55.59       57.95     15.24 o 
   2   6  23       14.26       67.22     14.97 o 
   3   6  23        2.28       33.98     20.93 o 
   1   7  23        9.84        7.84     10.98 o 
   2   7  23        9.41       15.61     10.81 o 
   0   0  24      714.50      646.76     70.46 o 
   2   0  24       24.13       36.81     27.73 o 
   4   0  24       10.84        8.33     17.17 o 
   0   1  24      106.39       74.85     20.62 o 
   1   1  24       21.28       27.93     11.14 o 
   2   1  24      113.17      118.79     17.77 o 
   3   1  24       57.81       70.37     13.98 o 
   4   1  24      135.62      134.72     25.87 o 
   0   2  24      298.56      299.24     41.00 o 
   1   2  24        6.57       17.78     11.15 o 
   2   2  24       60.78       73.06     19.21 o 
   3   2  24       14.07       40.29     15.53 o 
   4   2  24        4.75       -8.97     10.57 o 
   0   3  24       10.35       15.62     14.48 o 
   1   3  24       16.32       25.67     18.80 o 
   2   3  24      219.80      236.41     22.95 o 
   3   3  24       19.41       -7.02      9.89 o 
   4   3  24       31.27       33.78     13.67 o 
   0   4  24      347.68      345.37     35.12 o 
   1   4  24       19.08       11.91     10.83 o 
   2   4  24       18.02       12.59     12.09 o 
   3   4  24       11.03       20.26     11.51 o 
   4   4  24        3.16        2.18     11.80 o 
   0   5  24       10.21       -0.73     13.86 o 
   1   5  24       30.72       22.86     11.87 o 
   2   5  24       26.53       32.94     13.34 o 
   3   5  24       24.96       17.30     13.83 o 
   0   6  24      120.01      178.48     27.14 o 
   1   6  24       56.36       84.28     16.81 o 
   2   6  24        2.33       -8.30      9.87 o 
   0   7  24       22.94       27.53     20.46 o 
   1   7  24        7.06       -2.19      9.65 o 
   2   0  25      271.04      273.88     36.63 o 
   4   0  25       32.57       36.37     23.73 o 
   1   1  25        6.55       10.87     10.24 o 
   2   1  25        3.02      -10.51     10.51 o 
   3   1  25       46.41       51.56     17.43 o 
   4   1  25       63.40       78.13     17.37 o 
   1   2  25       42.69       46.41     15.21 o 
   2   2  25      114.67      120.55     21.35 o 
   3   2  25       26.39       69.08     15.01 o 
   4   2  25       21.52       18.82     11.75 o 
   1   3  25        4.94       17.62     14.67 o 
   2   3  25        1.73       -5.85     10.44 o 
   3   3  25       23.24       36.17     13.77 o 
   1   4  25       41.55       51.95     15.12 o 
   2   4  25      110.32      127.06     20.32 o 
   3   4  25        0.33       30.87     25.98 o 
   1   5  25       21.59       17.87     13.61 o 
   2   5  25        7.34       11.49     14.29 o 
   1   6  25       37.64       40.58     14.10 o 
   0   0  26       68.47       71.35     28.22 o 
   2   0  26       14.43       20.04     17.70 o 
   0   1  26       13.22       15.63     17.13 o 
   1   1  26        6.12        6.44     11.05 o 
   2   1  26       93.76       82.31     18.01 o 
   3   1  26       33.14       31.11     13.88 o 
   0   2  26      322.05      326.46     37.52 o 
   1   2  26       24.03       24.05     13.92 o 
   2   2  26        1.76       -4.95     10.70 o 
   3   2  26        8.15       10.93     12.05 o 
   0   3  26       28.01       10.47     19.00 o 
   1   3  26        2.52        7.08     12.94 o 
   2   3  26      137.92      166.28     20.76 o 
   0   4  26       98.38       86.63     29.41 o 
   1   4  26       25.14       17.59     14.52 o 
   2   4  26       17.68       12.99     13.20 o 
   0   5  26        9.66       -5.91     17.22 o 
   2   0  27      136.12      169.10     50.77 o 
   1   1  27       27.79       31.42     14.63 o 
   2   1  27       40.04       48.47     15.13 o 
   1   2  27       11.21       30.94     12.76 o 
   1   3  27        7.54       12.54     13.86 o 
                                                 
